# Supplementary material for: Comparative RNA-Seq analysis reveals a critical role for brassinosteroids in rose (Rosa hybrida) petal defense against Botrytis cinerea infection
Source: BMC Genet. 2018 Aug 20;19:62. doi: 10.1186/s12863-018-0668-x (PMC6102922; doi:10.1186/s12863-018-0668-x)
Supplement: Supplementary file 3 — Supplementary Table S2. Defense-regulated cell surface receptors in response to Botrytis. (XLSX 47 kb) [file 12863_2018_668_MOESM3_ESM.xlsx]

## Sheet: Sheet1
	GeneID	log2Ratio(30h/30h-PDB	log2Ratio(48h/48h-PDB	Nr-annotation	Nt-annotation	Swissprot-annotation	COG-Function-Description	ko_definition	GO-BiologicalProcess	GO-MolecularFunction	Go-CellularComponent	Pathway ID//Pathway
CRK(cysteine-rich receptor)	CL10946.Contig33	-	3.22991	PREDICTED: G-type lectin S-receptor-like serine/threonine-protein kinase SD1-1 [Pyrus x bretschneideri]	PREDICTED: Fragaria vesca subsp. vesca receptor-like serine/threonine-protein kinase SD1-8-like (LOC101306554), mRNA	SD11_ARATH G-type lectin S-receptor-like serine/threonine-protein kinase SD1-1 OS=Arabidopsis thaliana GN=SD11 PE=1 SV=1	Serine/threonine protein kinase	interleukin-1 receptor-associated kinase 4 [EC:2.7.11.1]	GO:0048544//recognition of pollen;GO:0006468//protein phosphorylation	GO:0005524//ATP binding;GO:0004674//protein serine/threonine kinase activity	-	ko04626//Plant-pathogen interaction
	CL12007.Contig52	-	3.21729	PREDICTED: cysteine-rich receptor-like protein kinase 41 isoform X2 [Fragaria vesca subsp. vesca]	PREDICTED: Fragaria vesca subsp. vesca uncharacterized LOC101312912 (LOC101312912), mRNA	Y1146_ARATH G-type lectin S-receptor-like serine/threonine-protein kinase At1g61460 OS=Arabidopsis thaliana GN=At1g61460 PE=2 SV=4	Serine/threonine protein kinase	protein brassinosteroid insensitive 1 [EC:2.7.10.1 2.7.11.1]	GO:0006468//protein phosphorylation	GO:0005524//ATP binding;GO:0004674//protein serine/threonine kinase activity	-	ko04075//Plant hormone signal transduction;ko04626//Plant-pathogen interaction
	CL12155.Contig1	-	1.32498	PREDICTED: LOW QUALITY PROTEIN: cysteine-rich receptor-like protein kinase 10 [Fragaria vesca subsp. vesca]	PREDICTED: Fragaria vesca subsp. vesca uncharacterized LOC101313967 (LOC101313967), misc_RNA	CRK10_ARATH Cysteine-rich receptor-like protein kinase 10 OS=Arabidopsis thaliana GN=CRK10 PE=1 SV=3	Serine/threonine protein kinase	serine/threonine-protein kinase PBS1 [EC:2.7.11.1]	GO:0006468//protein phosphorylation	GO:0005524//ATP binding;GO:0004674//protein serine/threonine kinase activity	-	ko04626//Plant-pathogen interaction
	CL12271.Contig2	-	13.9654	PREDICTED: cysteine-rich receptor-like protein kinase 10 [Prunus mume]	PREDICTED: Fragaria vesca subsp. vesca cysteine-rich receptor-like protein kinase 29-like (LOC101306209), mRNA	CRK29_ARATH Cysteine-rich receptor-like protein kinase 29 OS=Arabidopsis thaliana GN=CRK29 PE=2 SV=1	--	[EC:2.7.1.-]	-	-	-	ko04075//Plant hormone signal transduction;ko04626//Plant-pathogen interaction
	CL1362.Contig1	-	6.50712	PREDICTED: cysteine-rich receptor-like protein kinase 29 isoform X2 [Pyrus x bretschneideri]	PREDICTED: Vitis vinifera cysteine-rich receptor-like protein kinase 29-like (LOC100853934), partial mRNA	CRK8_ARATH Cysteine-rich receptor-like protein kinase 8 OS=Arabidopsis thaliana GN=CRK8 PE=3 SV=2	Serine/threonine protein kinase	interleukin-1 receptor-associated kinase 4 [EC:2.7.11.1]	-	-	-	--
	CL1362.Contig3	-	5.48123	PREDICTED: cysteine-rich receptor-like protein kinase 10 [Malus domestica]	PREDICTED: Vitis vinifera cysteine-rich receptor-like protein kinase 29-like (LOC100853934), partial mRNA	CRK27_ARATH Cysteine-rich receptor-like protein kinase 27 OS=Arabidopsis thaliana GN=CRK27 PE=3 SV=2	Serine/threonine protein kinase	somatic embryogenesis receptor kinase 4 [EC:2.7.10.1 2.7.11.1]	-	-	-	ko04626//Plant-pathogen interaction
	CL1362.Contig4	-	5.87152	PREDICTED: cysteine-rich receptor-like protein kinase 29 isoform X2 [Pyrus x bretschneideri]	PREDICTED: Vitis vinifera cysteine-rich receptor-like protein kinase 29-like (LOC100853934), partial mRNA	CRK29_ARATH Cysteine-rich receptor-like protein kinase 29 OS=Arabidopsis thaliana GN=CRK29 PE=2 SV=1	Serine/threonine protein kinase	somatic embryogenesis receptor kinase 4 [EC:2.7.10.1 2.7.11.1]	-	-	-	ko04075//Plant hormone signal transduction;ko04626//Plant-pathogen interaction
	CL1362.Contig5	-	5.29436	PREDICTED: cysteine-rich receptor-like protein kinase 10 [Malus domestica]	PREDICTED: Vitis vinifera cysteine-rich receptor-like protein kinase 29-like (LOC100853934), partial mRNA	CRK27_ARATH Cysteine-rich receptor-like protein kinase 27 OS=Arabidopsis thaliana GN=CRK27 PE=3 SV=2	Serine/threonine protein kinase	somatic embryogenesis receptor kinase 4 [EC:2.7.10.1 2.7.11.1]	-	-	-	ko04626//Plant-pathogen interaction
	CL1362.Contig7	-	6.25421	PREDICTED: cysteine-rich receptor-like protein kinase 29 isoform X2 [Pyrus x bretschneideri]	PREDICTED: Vitis vinifera cysteine-rich receptor-like protein kinase 29-like (LOC100853934), partial mRNA	CRK25_ARATH Cysteine-rich receptor-like protein kinase 25 OS=Arabidopsis thaliana GN=CRK25 PE=3 SV=1	Serine/threonine protein kinase	somatic embryogenesis receptor kinase 4 [EC:2.7.10.1 2.7.11.1]	-	-	-	ko04075//Plant hormone signal transduction;ko04626//Plant-pathogen interaction
	CL14146.Contig1	-	2.53633	PREDICTED: cysteine-rich receptor-like protein kinase 7 [Fragaria vesca subsp. vesca]	PREDICTED: Fragaria vesca subsp. vesca receptor-like serine/threonine-protein kinase SD1-6-like (LOC101309970), mRNA	CRK21_ARATH Cysteine-rich receptor-like protein kinase 21 OS=Arabidopsis thaliana GN=CRK21 PE=2 SV=1	Chitinase	chitinase [EC:3.2.1.14]	GO:0071704	GO:0016772//transferase activity, transferring phosphorus-containing groups	-	ko01110//Biosynthesis of secondary metabolites;ko00520//Amino sugar and nucleotide sugar metabolism
	CL14146.Contig2	-	1.94553	PREDICTED: cysteine-rich receptor-like protein kinase 7 isoform X2 [Fragaria vesca subsp. vesca]	PREDICTED: Fragaria vesca subsp. vesca receptor-like serine/threonine-protein kinase SD1-6-like (LOC101309970), mRNA	CRK7_ARATH Cysteine-rich receptor-like protein kinase 7 OS=Arabidopsis thaliana GN=CRK7 PE=2 SV=1	Serine/threonine protein kinase	chitinase [EC:3.2.1.14]	GO:0043170;GO:0044238//primary metabolic process	GO:0004553//hydrolase activity, hydrolyzing O-glycosyl compounds;GO:0004672//protein kinase activity	-	ko01110//Biosynthesis of secondary metabolites;ko04626//Plant-pathogen interaction;ko00520//Amino sugar and nucleotide sugar metabolism
	CL14146.Contig3	-	2.47003	PREDICTED: cysteine-rich receptor-like protein kinase 7 [Fragaria vesca subsp. vesca]	PREDICTED: Fragaria vesca subsp. vesca receptor-like serine/threonine-protein kinase SD1-6-like (LOC101309970), mRNA	CRK7_ARATH Cysteine-rich receptor-like protein kinase 7 OS=Arabidopsis thaliana GN=CRK7 PE=2 SV=1	Serine/threonine protein kinase	chitinase [EC:3.2.1.14]	GO:0043170;GO:0044238//primary metabolic process	GO:0004553//hydrolase activity, hydrolyzing O-glycosyl compounds;GO:0004672//protein kinase activity;GO:0000166//nucleotide binding	-	ko01110//Biosynthesis of secondary metabolites;ko00520//Amino sugar and nucleotide sugar metabolism
	CL14230.Contig1	-	1.89096	PREDICTED: cysteine-rich receptor-like protein kinase 2 [Fragaria vesca subsp. vesca] >gi|764581866|ref|XP_011464058.1| PREDICTED: cysteine-rich receptor-like protein kinase 2 [Fragaria vesca subsp. vesca] >gi|764581870|ref|XP_011464059.1| PREDICTED: cysteine-rich receptor-like protein kinase 2 [Fragaria vesca subsp. vesca]	PREDICTED: Fragaria vesca subsp. vesca cysteine-rich receptor-like protein kinase 2-like (LOC101294658), mRNA	CRK2_ARATH Cysteine-rich receptor-like protein kinase 2 OS=Arabidopsis thaliana GN=CRK2 PE=2 SV=1	Serine/threonine protein kinase	interleukin-1 receptor-associated kinase 4 [EC:2.7.11.1]	GO:0006468//protein phosphorylation	GO:0005524//ATP binding;GO:0004674//protein serine/threonine kinase activity	-	ko04075//Plant hormone signal transduction;ko04626//Plant-pathogen interaction
	CL14230.Contig5	1.9209	1.2431	PREDICTED: cysteine-rich receptor-like protein kinase 2 [Fragaria vesca subsp. vesca] >gi|764581866|ref|XP_011464058.1| PREDICTED: cysteine-rich receptor-like protein kinase 2 [Fragaria vesca subsp. vesca] >gi|764581870|ref|XP_011464059.1| PREDICTED: cysteine-rich receptor-like protein kinase 2 [Fragaria vesca subsp. vesca]	PREDICTED: Fragaria vesca subsp. vesca cysteine-rich receptor-like protein kinase 2-like (LOC101294658), mRNA	CRK2_ARATH Cysteine-rich receptor-like protein kinase 2 OS=Arabidopsis thaliana GN=CRK2 PE=2 SV=1	Serine/threonine protein kinase	interleukin-1 receptor-associated kinase 4 [EC:2.7.11.1]	GO:0006468//protein phosphorylation	GO:0005524//ATP binding;GO:0004674//protein serine/threonine kinase activity	-	ko04075//Plant hormone signal transduction;ko04626//Plant-pathogen interaction
	CL311.Contig1	-	2.85799	PREDICTED: cysteine-rich receptor-like protein kinase 2 isoform X1 [Prunus mume]	Rosa rugosa Rdr1 homologous region genomic sequence	LRK10_WHEAT Rust resistance kinase Lr10 OS=Triticum aestivum GN=LRK10 PE=2 SV=1	--	--	-	-	-	--
	CL311.Contig10	-	2.04331	PREDICTED: cysteine-rich receptor-like protein kinase 2 isoform X1 [Prunus mume]	PREDICTED: Fragaria vesca subsp. vesca uncharacterized LOC101298033 (LOC101298033), mRNA	LRK10_WHEAT Rust resistance kinase Lr10 OS=Triticum aestivum GN=LRK10 PE=2 SV=1	Serine/threonine protein kinase	somatic embryogenesis receptor kinase 4 [EC:2.7.10.1 2.7.11.1]	-	-	-	ko04075//Plant hormone signal transduction;ko04626//Plant-pathogen interaction
	CL311.Contig4	-	2.07763	PREDICTED: cysteine-rich receptor-like protein kinase 2 isoform X1 [Prunus mume]	PREDICTED: Fragaria vesca subsp. vesca tRNA-splicing endonuclease subunit Sen2-1-like (LOC101298331), mRNA	LRK10_WHEAT Rust resistance kinase Lr10 OS=Triticum aestivum GN=LRK10 PE=2 SV=1	Serine/threonine protein kinase	tRNA-splicing endonuclease subunit Sen2 [EC:3.1.27.9]	-	-	-	--
	CL311.Contig5	-	1.57987	PREDICTED: cysteine-rich receptor-like protein kinase 2 isoform X1 [Prunus mume]	PREDICTED: Fragaria vesca subsp. vesca uncharacterized LOC101298033 (LOC101298033), mRNA	LRK10_WHEAT Rust resistance kinase Lr10 OS=Triticum aestivum GN=LRK10 PE=2 SV=1	Serine/threonine protein kinase	brassinosteroid insensitive 1-associated receptor kinase 1 [EC:2.7.10.1 2.7.11.1]	-	-	-	ko04075//Plant hormone signal transduction;ko04626//Plant-pathogen interaction
	CL311.Contig8	-	1.62774	PREDICTED: cysteine-rich receptor-like protein kinase 2 isoform X1 [Prunus mume]	PREDICTED: Fragaria vesca subsp. vesca uncharacterized LOC101298033 (LOC101298033), mRNA	LRK10_WHEAT Rust resistance kinase Lr10 OS=Triticum aestivum GN=LRK10 PE=2 SV=1	Serine/threonine protein kinase	brassinosteroid insensitive 1-associated receptor kinase 1 [EC:2.7.10.1 2.7.11.1]	-	-	-	ko04075//Plant hormone signal transduction;ko04626//Plant-pathogen interaction
	CL311.Contig9	-	2.2841	PREDICTED: cysteine-rich receptor-like protein kinase 2 isoform X1 [Prunus mume]	PREDICTED: Fragaria vesca subsp. vesca uncharacterized LOC101298033 (LOC101298033), mRNA	LRK10_WHEAT Rust resistance kinase Lr10 OS=Triticum aestivum GN=LRK10 PE=2 SV=1	Serine/threonine protein kinase	somatic embryogenesis receptor kinase 4 [EC:2.7.10.1 2.7.11.1]	-	-	-	ko04075//Plant hormone signal transduction;ko04626//Plant-pathogen interaction
	CL3695.Contig1	-	6.12621	PREDICTED: cysteine-rich receptor-like protein kinase 29 [Fragaria vesca subsp. vesca]	--	CRK26_ARATH Cysteine-rich receptor-like protein kinase 26 OS=Arabidopsis thaliana GN=CRK26 PE=2 SV=1	--	--	-	-	-	--
	CL436.Contig5	-	4.66186	PREDICTED: cysteine-rich receptor-like protein kinase 10 isoform X2 [Fragaria vesca subsp. vesca]	PREDICTED: Fragaria vesca subsp. vesca uncharacterized LOC101314835 (LOC101314835), mRNA	CRK10_ARATH Cysteine-rich receptor-like protein kinase 10 OS=Arabidopsis thaliana GN=CRK10 PE=1 SV=3	Serine/threonine protein kinase	interleukin-1 receptor-associated kinase 4 [EC:2.7.11.1]	GO:0006468//protein phosphorylation	GO:0005524//ATP binding;GO:0004674//protein serine/threonine kinase activity	-	ko04626//Plant-pathogen interaction
	CL436.Contig8	-	4.20322	PREDICTED: cysteine-rich receptor-like protein kinase 10 isoform X1 [Fragaria vesca subsp. vesca]	PREDICTED: Fragaria vesca subsp. vesca uncharacterized LOC101314835 (LOC101314835), mRNA	CRK10_ARATH Cysteine-rich receptor-like protein kinase 10 OS=Arabidopsis thaliana GN=CRK10 PE=1 SV=3	Serine/threonine protein kinase	interleukin-1 receptor-associated kinase 4 [EC:2.7.11.1]	GO:0006468//protein phosphorylation	GO:0005524//ATP binding;GO:0004674//protein serine/threonine kinase activity	-	ko04626//Plant-pathogen interaction
	CL4493.Contig1	1.62884	2.49662	PREDICTED: cysteine-rich receptor-like protein kinase 3 isoform X1 [Fragaria vesca subsp. vesca]	PREDICTED: Fragaria vesca subsp. vesca cysteine-rich receptor-like protein kinase 3-like (LOC101304483), mRNA	CRK3_ARATH Cysteine-rich receptor-like protein kinase 3 OS=Arabidopsis thaliana GN=CRK3 PE=2 SV=1	Serine/threonine protein kinase	interleukin-1 receptor-associated kinase 4 [EC:2.7.11.1]	GO:0018108//peptidyl-tyrosine phosphorylation	GO:0004715//non-membrane spanning protein tyrosine kinase activity;GO:0005524//ATP binding;GO:0004674//protein serine/threonine kinase activity	-	ko04075//Plant hormone signal transduction;ko04626//Plant-pathogen interaction
	CL4493.Contig2	1.59912	3.16408	PREDICTED: cysteine-rich receptor-like protein kinase 3 isoform X1 [Fragaria vesca subsp. vesca]	PREDICTED: Fragaria vesca subsp. vesca cysteine-rich receptor-like protein kinase 3-like (LOC101304483), mRNA	CRK3_ARATH Cysteine-rich receptor-like protein kinase 3 OS=Arabidopsis thaliana GN=CRK3 PE=2 SV=1	Serine/threonine protein kinase	interleukin-1 receptor-associated kinase 4 [EC:2.7.11.1]	GO:0018108//peptidyl-tyrosine phosphorylation	GO:0004715//non-membrane spanning protein tyrosine kinase activity;GO:0005524//ATP binding;GO:0004674//protein serine/threonine kinase activity	-	ko04075//Plant hormone signal transduction;ko04626//Plant-pathogen interaction
	CL4493.Contig3	-	3.1656	PREDICTED: cysteine-rich receptor-like protein kinase 3 isoform X2 [Fragaria vesca subsp. vesca]	PREDICTED: Fragaria vesca subsp. vesca cysteine-rich receptor-like protein kinase 3-like (LOC101304483), mRNA	CRK3_ARATH Cysteine-rich receptor-like protein kinase 3 OS=Arabidopsis thaliana GN=CRK3 PE=2 SV=1	Serine/threonine protein kinase	interleukin-1 receptor-associated kinase 4 [EC:2.7.11.1]	GO:0018108//peptidyl-tyrosine phosphorylation	GO:0004715//non-membrane spanning protein tyrosine kinase activity;GO:0005524//ATP binding;GO:0004674//protein serine/threonine kinase activity	-	--
	CL494.Contig15	-	3.39013	PREDICTED: cysteine-rich receptor-like protein kinase 25 isoform X1 [Pyrus x bretschneideri]	PREDICTED: Fragaria vesca subsp. vesca uncharacterized LOC101314835 (LOC101314835), mRNA	CRK6_ARATH Cysteine-rich receptor-like protein kinase 6 OS=Arabidopsis thaliana GN=CRK6 PE=1 SV=1	Serine/threonine protein kinase	interleukin-1 receptor-associated kinase 4 [EC:2.7.11.1]	GO:0006468//protein phosphorylation	GO:0005524//ATP binding;GO:0004674//protein serine/threonine kinase activity	-	ko04626//Plant-pathogen interaction
	CL494.Contig16	-	3.44453	PREDICTED: cysteine-rich receptor-like protein kinase 25 isoform X1 [Pyrus x bretschneideri]	PREDICTED: Fragaria vesca subsp. vesca uncharacterized LOC101314835 (LOC101314835), mRNA	CRK6_ARATH Cysteine-rich receptor-like protein kinase 6 OS=Arabidopsis thaliana GN=CRK6 PE=1 SV=1	Serine/threonine protein kinase	interleukin-1 receptor-associated kinase 4 [EC:2.7.11.1]	GO:0006468//protein phosphorylation	GO:0005524//ATP binding;GO:0004674//protein serine/threonine kinase activity	-	ko04626//Plant-pathogen interaction
	CL494.Contig18	-	3.54671	PREDICTED: cysteine-rich receptor-like protein kinase 25 [Fragaria vesca subsp. vesca]	PREDICTED: Fragaria vesca subsp. vesca uncharacterized LOC101314835 (LOC101314835), mRNA	CRK10_ARATH Cysteine-rich receptor-like protein kinase 10 OS=Arabidopsis thaliana GN=CRK10 PE=1 SV=3	Serine/threonine protein kinase	interleukin-1 receptor-associated kinase 4 [EC:2.7.11.1]	GO:0006468//protein phosphorylation	GO:0005524//ATP binding;GO:0004674//protein serine/threonine kinase activity	-	ko04626//Plant-pathogen interaction
	CL494.Contig20	-	2.71102	PREDICTED: cysteine-rich receptor-like protein kinase 25 [Fragaria vesca subsp. vesca]	PREDICTED: Fragaria vesca subsp. vesca uncharacterized LOC101314835 (LOC101314835), mRNA	CRK10_ARATH Cysteine-rich receptor-like protein kinase 10 OS=Arabidopsis thaliana GN=CRK10 PE=1 SV=3	Serine/threonine protein kinase	interleukin-1 receptor-associated kinase 4 [EC:2.7.11.1]	-	GO:0016772//transferase activity, transferring phosphorus-containing groups	-	ko04626//Plant-pathogen interaction
	CL494.Contig24	-	3.74839	PREDICTED: cysteine-rich receptor-like protein kinase 25 [Fragaria vesca subsp. vesca]	PREDICTED: Fragaria vesca subsp. vesca uncharacterized LOC101314835 (LOC101314835), mRNA	CRK6_ARATH Cysteine-rich receptor-like protein kinase 6 OS=Arabidopsis thaliana GN=CRK6 PE=1 SV=1	Serine/threonine protein kinase	interleukin-1 receptor-associated kinase 4 [EC:2.7.11.1]	-	GO:0004672//protein kinase activity	-	ko04626//Plant-pathogen interaction
	CL494.Contig36	-	2.52821	PREDICTED: cysteine-rich receptor-like protein kinase 25 [Fragaria vesca subsp. vesca]	PREDICTED: Fragaria vesca subsp. vesca uncharacterized LOC101314835 (LOC101314835), mRNA	Y4230_ARATH G-type lectin S-receptor-like serine/threonine-protein kinase At4g03230 OS=Arabidopsis thaliana GN=At4g03230 PE=3 SV=3	Serine/threonine protein kinase	interleukin-1 receptor-associated kinase 4 [EC:2.7.11.1]	GO:0006468//protein phosphorylation	GO:0005524//ATP binding;GO:0004674//protein serine/threonine kinase activity	-	ko04626//Plant-pathogen interaction
	CL494.Contig37	-	3.77592	PREDICTED: cysteine-rich receptor-like protein kinase 25 [Fragaria vesca subsp. vesca]	PREDICTED: Fragaria vesca subsp. vesca uncharacterized LOC101314835 (LOC101314835), mRNA	CRK10_ARATH Cysteine-rich receptor-like protein kinase 10 OS=Arabidopsis thaliana GN=CRK10 PE=1 SV=3	Serine/threonine protein kinase	interleukin-1 receptor-associated kinase 4 [EC:2.7.11.1]	-	GO:0004672//protein kinase activity	-	ko04626//Plant-pathogen interaction
	CL494.Contig42	-	4.1851	PREDICTED: cysteine-rich receptor-like protein kinase 25 [Fragaria vesca subsp. vesca]	PREDICTED: Fragaria vesca subsp. vesca uncharacterized LOC101314835 (LOC101314835), mRNA	CRK6_ARATH Cysteine-rich receptor-like protein kinase 6 OS=Arabidopsis thaliana GN=CRK6 PE=1 SV=1	Serine/threonine protein kinase	interleukin-1 receptor-associated kinase 4 [EC:2.7.11.1]	-	GO:0004672//protein kinase activity	-	ko04626//Plant-pathogen interaction
	CL722.Contig4	-	1.94477	PREDICTED: putative cysteine-rich receptor-like protein kinase 35 [Fragaria vesca subsp. vesca]	PREDICTED: Fragaria vesca subsp. vesca uncharacterized LOC101313761 (LOC101313761), mRNA	CE101_ARATH G-type lectin S-receptor-like serine/threonine-protein kinase CES101 OS=Arabidopsis thaliana GN=CES101 PE=2 SV=2	Serine/threonine protein kinase	interleukin-1 receptor-associated kinase 4 [EC:2.7.11.1]	GO:0006468//protein phosphorylation	GO:0005524//ATP binding;GO:0004674//protein serine/threonine kinase activity	-	ko04626//Plant-pathogen interaction
	Unigene10374	2.54004	2.22108	PREDICTED: cysteine-rich receptor-like protein kinase 29 [Fragaria vesca subsp. vesca]	PREDICTED: Fragaria vesca subsp. vesca cysteine-rich receptor-like protein kinase 29-like (LOC101307583), mRNA	CRK29_ARATH Cysteine-rich receptor-like protein kinase 29 OS=Arabidopsis thaliana GN=CRK29 PE=2 SV=1	Serine/threonine protein kinase	interleukin-1 receptor-associated kinase 4 [EC:2.7.11.1]	GO:0006468//protein phosphorylation	GO:0005524//ATP binding;GO:0004674//protein serine/threonine kinase activity	-	ko04626//Plant-pathogen interaction
	Unigene10395	4.43591	7.18704	PREDICTED: cysteine-rich receptor-like protein kinase 29 [Fragaria vesca subsp. vesca]	PREDICTED: Fragaria vesca subsp. vesca cysteine-rich receptor-like protein kinase 29-like (LOC101307882), misc_RNA	CRK10_ARATH Cysteine-rich receptor-like protein kinase 10 OS=Arabidopsis thaliana GN=CRK10 PE=1 SV=3	--	--	-	GO:0016772//transferase activity, transferring phosphorus-containing groups	-	--
	Unigene11402	-	1.84552	PREDICTED: cysteine-rich receptor-like protein kinase 29 [Fragaria vesca subsp. vesca]	PREDICTED: Fragaria vesca subsp. vesca cysteine-rich receptor-like protein kinase 29-like (LOC101303108), mRNA	CRK10_ARATH Cysteine-rich receptor-like protein kinase 10 OS=Arabidopsis thaliana GN=CRK10 PE=1 SV=3	Serine/threonine protein kinase	interleukin-1 receptor-associated kinase 4 [EC:2.7.11.1]	GO:0006468//protein phosphorylation	GO:0005524//ATP binding;GO:0004674//protein serine/threonine kinase activity	-	ko04626//Plant-pathogen interaction
	Unigene13389	4.16464	4.53408	PREDICTED: cysteine-rich receptor-like protein kinase 29 [Fragaria vesca subsp. vesca]	PREDICTED: Fragaria vesca subsp. vesca cysteine-rich receptor-like protein kinase 29-like (LOC101307882), misc_RNA	CRK10_ARATH Cysteine-rich receptor-like protein kinase 10 OS=Arabidopsis thaliana GN=CRK10 PE=1 SV=3	Serine/threonine protein kinase	interleukin-1 receptor-associated kinase 4 [EC:2.7.11.1]	GO:0006468//protein phosphorylation	GO:0005524//ATP binding;GO:0004674//protein serine/threonine kinase activity	-	ko04626//Plant-pathogen interaction
	Unigene31904	2.5692	2.42098	PREDICTED: cysteine-rich receptor-like protein kinase 29 [Fragaria vesca subsp. vesca]	PREDICTED: Fragaria vesca subsp. vesca cysteine-rich receptor-like protein kinase 29-like (LOC101307583), mRNA	CRK10_ARATH Cysteine-rich receptor-like protein kinase 10 OS=Arabidopsis thaliana GN=CRK10 PE=1 SV=3	--	--	-	GO:0004672//protein kinase activity;GO:0000166//nucleotide binding	-	--
	Unigene34902	-	3.97385	PREDICTED: cysteine-rich receptor-like protein kinase 25 [Fragaria vesca subsp. vesca]	PREDICTED: Fragaria vesca subsp. vesca uncharacterized LOC101314835 (LOC101314835), mRNA	CRK25_ARATH Cysteine-rich receptor-like protein kinase 25 OS=Arabidopsis thaliana GN=CRK25 PE=3 SV=1	--	[EC:2.7.1.-]	-	GO:0004672//protein kinase activity	-	ko04075//Plant hormone signal transduction
	Unigene3883	2.51067	2.40664	PREDICTED: cysteine-rich receptor-like protein kinase 29 [Fragaria vesca subsp. vesca]	PREDICTED: Fragaria vesca subsp. vesca cysteine-rich receptor-like protein kinase 29-like (LOC101307583), mRNA	CRK29_ARATH Cysteine-rich receptor-like protein kinase 29 OS=Arabidopsis thaliana GN=CRK29 PE=2 SV=1	Serine/threonine protein kinase	interleukin-1 receptor-associated kinase 4 [EC:2.7.11.1]	GO:0006468//protein phosphorylation	GO:0005524//ATP binding;GO:0004674//protein serine/threonine kinase activity	-	ko04626//Plant-pathogen interaction
	Unigene5120	3.0733	-	PREDICTED: cysteine-rich receptor-like protein kinase 29 [Fragaria vesca subsp. vesca]	PREDICTED: Fragaria vesca subsp. vesca cysteine-rich receptor-like protein kinase 29-like (LOC101307882), misc_RNA	CRK26_ARATH Cysteine-rich receptor-like protein kinase 26 OS=Arabidopsis thaliana GN=CRK26 PE=2 SV=1	--	--	-	GO:0004672//protein kinase activity;GO:0000166//nucleotide binding	-	--
	Unigene52573	-	2.619	PREDICTED: cysteine-rich receptor-like protein kinase 10 [Fragaria vesca subsp. vesca]	PREDICTED: Fragaria vesca subsp. vesca uncharacterized LOC101313761 (LOC101313761), mRNA	CRK7_ARATH Cysteine-rich receptor-like protein kinase 7 OS=Arabidopsis thaliana GN=CRK7 PE=2 SV=1	--	[EC:2.7.1.-]	GO:0006468//protein phosphorylation	GO:0005524//ATP binding;GO:0004674//protein serine/threonine kinase activity	-	ko04626//Plant-pathogen interaction
	Unigene59332	-	14.3694	PREDICTED: cysteine-rich receptor-like protein kinase 10, partial [Malus domestica]	PREDICTED: Fragaria vesca subsp. vesca cysteine-rich receptor-like protein kinase 29-like (LOC101306209), mRNA	CRK8_ARATH Cysteine-rich receptor-like protein kinase 8 OS=Arabidopsis thaliana GN=CRK8 PE=3 SV=2	Serine/threonine protein kinase	serine/threonine-protein kinase PBS1 [EC:2.7.11.1]	GO:0006468//protein phosphorylation	GO:0005524//ATP binding;GO:0004674//protein serine/threonine kinase activity	-	ko04626//Plant-pathogen interaction
	Unigene59733	-	13.6831	PREDICTED: cysteine-rich receptor-like protein kinase 10 isoform X2 [Fragaria vesca subsp. vesca]	PREDICTED: Fragaria vesca subsp. vesca G-type lectin S-receptor-like serine/threonine-protein kinase B120-like (LOC101314405), mRNA	--	--	--	-	GO:0005488//binding;GO:0016772//transferase activity, transferring phosphorus-containing groups	-	--
	Unigene9920	-	14.6834	PREDICTED: cysteine-rich receptor-like protein kinase 29 [Fragaria vesca subsp. vesca]	PREDICTED: Fragaria vesca subsp. vesca cysteine-rich receptor-like protein kinase 29-like (LOC101307882), misc_RNA	CRK25_ARATH Cysteine-rich receptor-like protein kinase 25 OS=Arabidopsis thaliana GN=CRK25 PE=3 SV=1	--	--	-	GO:0016772//transferase activity, transferring phosphorus-containing groups	-	--
LRK(Lectin receptor kinase)	CL1018.Contig10	-	2.55871	PREDICTED: G-type lectin S-receptor-like serine/threonine-protein kinase CES101 [Fragaria vesca subsp. vesca]	PREDICTED: Fragaria vesca subsp. vesca G-type lectin S-receptor-like serine/threonine-protein kinase CES101-like (LOC101312394), mRNA	Y4230_ARATH G-type lectin S-receptor-like serine/threonine-protein kinase At4g03230 OS=Arabidopsis thaliana GN=At4g03230 PE=3 SV=3	Serine/threonine protein kinase	[EC:2.7.1.-]	GO:0048544//recognition of pollen;GO:0006468//protein phosphorylation	GO:0005524//ATP binding;GO:0004674//protein serine/threonine kinase activity	-	ko02010//ABC transporters
	CL1018.Contig11	2.10375	3.27754	PREDICTED: G-type lectin S-receptor-like serine/threonine-protein kinase CES101 [Fragaria vesca subsp. vesca]	PREDICTED: Fragaria vesca subsp. vesca G-type lectin S-receptor-like serine/threonine-protein kinase CES101-like (LOC101312394), mRNA	CE101_ARATH G-type lectin S-receptor-like serine/threonine-protein kinase CES101 OS=Arabidopsis thaliana GN=CES101 PE=2 SV=2	Serine/threonine protein kinase	interleukin-1 receptor-associated kinase 4 [EC:2.7.11.1]	GO:0048544//recognition of pollen;GO:0006468//protein phosphorylation	GO:0005524//ATP binding;GO:0004674//protein serine/threonine kinase activity	-	--
	CL1018.Contig12	2.83294	4.51624	PREDICTED: G-type lectin S-receptor-like serine/threonine-protein kinase At1g11330 [Fragaria vesca subsp. vesca]	PREDICTED: Fragaria vesca subsp. vesca G-type lectin S-receptor-like serine/threonine-protein kinase At1g11330-like (LOC101300381), mRNA	CE101_ARATH G-type lectin S-receptor-like serine/threonine-protein kinase CES101 OS=Arabidopsis thaliana GN=CES101 PE=2 SV=2	--	interleukin-1 receptor-associated kinase 4 [EC:2.7.11.1]	GO:0048544//recognition of pollen;GO:0006468//protein phosphorylation	GO:0005524//ATP binding;GO:0004674//protein serine/threonine kinase activity	-	--
	CL1018.Contig2	-	4.3456	PREDICTED: G-type lectin S-receptor-like serine/threonine-protein kinase CES101 [Fragaria vesca subsp. vesca]	PREDICTED: Fragaria vesca subsp. vesca G-type lectin S-receptor-like serine/threonine-protein kinase CES101-like (LOC101312394), mRNA	Y1639_ARATH G-type lectin S-receptor-like serine/threonine-protein kinase At1g61390 OS=Arabidopsis thaliana GN=At1g61390 PE=2 SV=1	--	interleukin-1 receptor-associated kinase 4 [EC:2.7.11.1]	GO:0048544//recognition of pollen;GO:0006468//protein phosphorylation	GO:0005524//ATP binding;GO:0004674//protein serine/threonine kinase activity	-	--
	CL1018.Contig3	-	4.2666	PREDICTED: G-type lectin S-receptor-like serine/threonine-protein kinase At1g11330 [Fragaria vesca subsp. vesca]	PREDICTED: Fragaria vesca subsp. vesca G-type lectin S-receptor-like serine/threonine-protein kinase At1g11330-like (LOC101300381), mRNA	Y1148_ARATH G-type lectin S-receptor-like serine/threonine-protein kinase At1g61480 OS=Arabidopsis thaliana GN=At1g61480 PE=2 SV=2	--	--	-	-	-	--
	CL1018.Contig6	1.58261	2.22445	PREDICTED: G-type lectin S-receptor-like serine/threonine-protein kinase CES101 [Fragaria vesca subsp. vesca]	PREDICTED: Fragaria vesca subsp. vesca G-type lectin S-receptor-like serine/threonine-protein kinase CES101-like (LOC101312394), mRNA	SD18_ARATH Receptor-like serine/threonine-protein kinase SD1-8 OS=Arabidopsis thaliana GN=SD18 PE=1 SV=1	Serine/threonine protein kinase	[EC:2.7.1.-]	GO:0048544//recognition of pollen;GO:0006468//protein phosphorylation	GO:0005524//ATP binding;GO:0004674//protein serine/threonine kinase activity	-	ko02010//ABC transporters
	CL1018.Contig7	1.50779	1.86024	PREDICTED: G-type lectin S-receptor-like serine/threonine-protein kinase CES101 [Fragaria vesca subsp. vesca]	PREDICTED: Fragaria vesca subsp. vesca G-type lectin S-receptor-like serine/threonine-protein kinase CES101-like (LOC101312394), mRNA	CE101_ARATH G-type lectin S-receptor-like serine/threonine-protein kinase CES101 OS=Arabidopsis thaliana GN=CES101 PE=2 SV=2	Serine/threonine protein kinase	interleukin-1 receptor-associated kinase 4 [EC:2.7.11.1]	-	-	-	ko04626//Plant-pathogen interaction
	CL1018.Contig8	3.0239	4.62421	PREDICTED: G-type lectin S-receptor-like serine/threonine-protein kinase At1g11330 [Fragaria vesca subsp. vesca]	PREDICTED: Fragaria vesca subsp. vesca G-type lectin S-receptor-like serine/threonine-protein kinase At1g11330-like (LOC101300381), mRNA	SD16_ARATH Receptor-like serine/threonine-protein kinase SD1-6 OS=Arabidopsis thaliana GN=SD16 PE=1 SV=2	--	--	GO:0048544//recognition of pollen;GO:0006468//protein phosphorylation	GO:0005524//ATP binding;GO:0004674//protein serine/threonine kinase activity	-	--
	CL10946.Contig1	-	1.23191	PREDICTED: G-type lectin S-receptor-like serine/threonine-protein kinase At4g27290 [Fragaria vesca subsp. vesca]	PREDICTED: Fragaria vesca subsp. vesca uncharacterized LOC101305644 (LOC101305644), mRNA	Y1133_ARATH G-type lectin S-receptor-like serine/threonine-protein kinase At1g11330 OS=Arabidopsis thaliana GN=At1g11330 PE=2 SV=3	Serine/threonine protein kinase	interleukin-1 receptor-associated kinase 4 [EC:2.7.11.1]	GO:0016310//phosphorylation	GO:0004672//protein kinase activity;GO:0000166//nucleotide binding	-	ko04075//Plant hormone signal transduction;ko04626//Plant-pathogen interaction
	CL10946.Contig2	-	1.50623	PREDICTED: G-type lectin S-receptor-like serine/threonine-protein kinase At4g27290 [Fragaria vesca subsp. vesca]	PREDICTED: Fragaria vesca subsp. vesca uncharacterized LOC101305644 (LOC101305644), mRNA	Y1133_ARATH G-type lectin S-receptor-like serine/threonine-protein kinase At1g11330 OS=Arabidopsis thaliana GN=At1g11330 PE=2 SV=3	Serine/threonine protein kinase	interleukin-1 receptor-associated kinase 4 [EC:2.7.11.1]	GO:0016310//phosphorylation	GO:0004672//protein kinase activity;GO:0000166//nucleotide binding	-	ko04075//Plant hormone signal transduction;ko04626//Plant-pathogen interaction
	CL10946.Contig28	-	1.7723	PREDICTED: G-type lectin S-receptor-like serine/threonine-protein kinase At4g27290 [Prunus mume]	PREDICTED: Fragaria vesca subsp. vesca uncharacterized LOC101305924 (LOC101305924), misc_RNA	CRK10_ARATH Cysteine-rich receptor-like protein kinase 10 OS=Arabidopsis thaliana GN=CRK10 PE=1 SV=3	Serine/threonine protein kinase	brassinosteroid insensitive 1-associated receptor kinase 1 [EC:2.7.10.1 2.7.11.1]	GO:0048544//recognition of pollen;GO:0006468//protein phosphorylation	GO:0005524//ATP binding;GO:0004674//protein serine/threonine kinase activity	-	ko04075//Plant hormone signal transduction;ko04626//Plant-pathogen interaction
	CL10946.Contig32	2.51633	3.52194	PREDICTED: cysteine-rich receptor-like protein kinase 10 isoform X1 [Fragaria vesca subsp. vesca]	PREDICTED: Fragaria vesca subsp. vesca receptor-like serine/threonine-protein kinase SD1-8-like (LOC101306554), mRNA	Y4230_ARATH G-type lectin S-receptor-like serine/threonine-protein kinase At4g03230 OS=Arabidopsis thaliana GN=At4g03230 PE=3 SV=3	Serine/threonine protein kinase	somatic embryogenesis receptor kinase 4 [EC:2.7.10.1 2.7.11.1]	GO:0006468//protein phosphorylation	GO:0005524//ATP binding;GO:0004674//protein serine/threonine kinase activity	-	ko04075//Plant hormone signal transduction;ko04626//Plant-pathogen interaction
	CL10946.Contig34	-	2.00163	PREDICTED: LOW QUALITY PROTEIN: G-type lectin S-receptor-like serine/threonine-protein kinase At4g03230 [Malus domestica]	PREDICTED: Fragaria vesca subsp. vesca uncharacterized LOC101305644 (LOC101305644), mRNA	Y1105_ARATH Probable receptor-like protein kinase At1g11050 OS=Arabidopsis thaliana GN=At1g11050 PE=2 SV=1	Serine/threonine protein kinase	interleukin-1 receptor-associated kinase 4 [EC:2.7.11.1]	GO:0048544//recognition of pollen;GO:0006468//protein phosphorylation	GO:0005524//ATP binding;GO:0004674//protein serine/threonine kinase activity	-	ko04075//Plant hormone signal transduction;ko04626//Plant-pathogen interaction
	CL10946.Contig4	-	1.04785	PREDICTED: G-type lectin S-receptor-like serine/threonine-protein kinase At4g27290 [Fragaria vesca subsp. vesca]	PREDICTED: Fragaria vesca subsp. vesca uncharacterized LOC101305644 (LOC101305644), mRNA	Y1133_ARATH G-type lectin S-receptor-like serine/threonine-protein kinase At1g11330 OS=Arabidopsis thaliana GN=At1g11330 PE=2 SV=3	Serine/threonine protein kinase	interleukin-1 receptor-associated kinase 4 [EC:2.7.11.1]	GO:0009987//cellular process	GO:0016301//kinase activity	-	ko04075//Plant hormone signal transduction;ko04626//Plant-pathogen interaction
	CL11118.Contig1	-	3.62666	PREDICTED: G-type lectin S-receptor-like serine/threonine-protein kinase At1g11410 [Fragaria vesca subsp. vesca]	PREDICTED: Fragaria vesca subsp. vesca uncharacterized LOC101313494 (LOC101313494), mRNA	Y1141_ARATH G-type lectin S-receptor-like serine/threonine-protein kinase At1g11410 OS=Arabidopsis thaliana GN=At1g11410 PE=3 SV=3	--	[EC:2.7.1.-]	GO:0009987//cellular process	GO:0016301//kinase activity	-	ko04075//Plant hormone signal transduction;ko04626//Plant-pathogen interaction
	CL11118.Contig2	-	3.80911	PREDICTED: G-type lectin S-receptor-like serine/threonine-protein kinase At1g11410 [Fragaria vesca subsp. vesca]	PREDICTED: Fragaria vesca subsp. vesca uncharacterized LOC101313494 (LOC101313494), mRNA	Y1141_ARATH G-type lectin S-receptor-like serine/threonine-protein kinase At1g11410 OS=Arabidopsis thaliana GN=At1g11410 PE=3 SV=3	Serine/threonine protein kinase	interleukin-1 receptor-associated kinase 4 [EC:2.7.11.1]	GO:0009987//cellular process	GO:0016301//kinase activity	-	--
	CL11118.Contig3	-	3.84009	PREDICTED: G-type lectin S-receptor-like serine/threonine-protein kinase At1g11410 [Fragaria vesca subsp. vesca]	PREDICTED: Fragaria vesca subsp. vesca uncharacterized LOC101313494 (LOC101313494), mRNA	Y1141_ARATH G-type lectin S-receptor-like serine/threonine-protein kinase At1g11410 OS=Arabidopsis thaliana GN=At1g11410 PE=3 SV=3	Serine/threonine protein kinase	interleukin-1 receptor-associated kinase 4 [EC:2.7.11.1]	GO:0009987//cellular process	GO:0016301//kinase activity	-	--
	CL12007.Contig12	-	2.86003	PREDICTED: G-type lectin S-receptor-like serine/threonine-protein kinase At1g61500 [Fragaria vesca subsp. vesca]	PREDICTED: Fragaria vesca subsp. vesca uncharacterized LOC101312912 (LOC101312912), mRNA	Y1150_ARATH G-type lectin S-receptor-like serine/threonine-protein kinase At1g61500 OS=Arabidopsis thaliana GN=At1g61500 PE=2 SV=2	Serine/threonine protein kinase	interleukin-1 receptor-associated kinase 4 [EC:2.7.11.1]	GO:0048544//recognition of pollen;GO:0006468//protein phosphorylation	GO:0005524//ATP binding;GO:0004674//protein serine/threonine kinase activity	-	ko04626//Plant-pathogen interaction
	CL12007.Contig15	-	2.68064	PREDICTED: G-type lectin S-receptor-like serine/threonine-protein kinase SD1-29 [Prunus mume]	PREDICTED: Fragaria vesca subsp. vesca uncharacterized LOC101312912 (LOC101312912), mRNA	Y1137_ARATH G-type lectin S-receptor-like serine/threonine-protein kinase At1g61370 OS=Arabidopsis thaliana GN=At1g61370 PE=3 SV=2	Serine/threonine protein kinase	interleukin-1 receptor-associated kinase 4 [EC:2.7.11.1]	GO:0048544//recognition of pollen;GO:0006468//protein phosphorylation	GO:0005524//ATP binding;GO:0004674//protein serine/threonine kinase activity	-	ko04626//Plant-pathogen interaction
	CL12007.Contig16	-	2.49153	PREDICTED: G-type lectin S-receptor-like serine/threonine-protein kinase At1g61390 [Fragaria vesca subsp. vesca]	PREDICTED: Fragaria vesca subsp. vesca uncharacterized LOC101312912 (LOC101312912), mRNA	SD129_ARATH G-type lectin S-receptor-like serine/threonine-protein kinase SD1-29 OS=Arabidopsis thaliana GN=SD129 PE=1 SV=1	Serine/threonine protein kinase	interleukin-1 receptor-associated kinase 4 [EC:2.7.11.1]	GO:0048544//recognition of pollen;GO:0006468//protein phosphorylation	GO:0005524//ATP binding;GO:0004674//protein serine/threonine kinase activity	-	ko04626//Plant-pathogen interaction
	CL12007.Contig29	-	1.23442	PREDICTED: G-type lectin S-receptor-like serine/threonine-protein kinase SD1-29 [Fragaria vesca subsp. vesca]	PREDICTED: Fragaria vesca subsp. vesca G-type lectin S-receptor-like serine/threonine-protein kinase SD1-29-like (LOC101312617), mRNA	Y1639_ARATH G-type lectin S-receptor-like serine/threonine-protein kinase At1g61390 OS=Arabidopsis thaliana GN=At1g61390 PE=2 SV=1	Serine/threonine protein kinase	interleukin-1 receptor-associated kinase 4 [EC:2.7.11.1]	GO:0016310//phosphorylation	GO:0004672//protein kinase activity;GO:0000166//nucleotide binding	-	ko04626//Plant-pathogen interaction
	CL12007.Contig49	-	1.80727	PREDICTED: G-type lectin S-receptor-like serine/threonine-protein kinase At1g61550 isoform X3 [Fragaria vesca subsp. vesca]	PREDICTED: Fragaria vesca subsp. vesca uncharacterized LOC101311743 (LOC101311743), mRNA	Y1639_ARATH G-type lectin S-receptor-like serine/threonine-protein kinase At1g61390 OS=Arabidopsis thaliana GN=At1g61390 PE=2 SV=1	--	--	GO:0016310//phosphorylation	GO:0004672//protein kinase activity;GO:0000166//nucleotide binding	-	--
	CL12007.Contig53	-	3.76777	PREDICTED: G-type lectin S-receptor-like serine/threonine-protein kinase At1g61490 [Fragaria vesca subsp. vesca]	PREDICTED: Fragaria vesca subsp. vesca G-type lectin S-receptor-like serine/threonine-protein kinase SD1-29-like (LOC101305126), partial mRNA	SD129_ARATH G-type lectin S-receptor-like serine/threonine-protein kinase SD1-29 OS=Arabidopsis thaliana GN=SD129 PE=1 SV=1	--	--	GO:0048544//recognition of pollen;GO:0006468//protein phosphorylation	GO:0005524//ATP binding;GO:0004674//protein serine/threonine kinase activity	-	--
	CL12007.Contig59	-	4.96725	PREDICTED: G-type lectin S-receptor-like serine/threonine-protein kinase SD1-29 [Fragaria vesca subsp. vesca]	PREDICTED: Fragaria vesca subsp. vesca uncharacterized LOC101311743 (LOC101311743), mRNA	Y1137_ARATH G-type lectin S-receptor-like serine/threonine-protein kinase At1g61370 OS=Arabidopsis thaliana GN=At1g61370 PE=3 SV=2	--	--	GO:0016310//phosphorylation	GO:0004672//protein kinase activity;GO:0000166//nucleotide binding	-	--
	CL12007.Contig63	-	4.25142	PREDICTED: G-type lectin S-receptor-like serine/threonine-protein kinase At1g61480 isoform X2 [Fragaria vesca subsp. vesca]	PREDICTED: Fragaria vesca subsp. vesca uncharacterized LOC101311743 (LOC101311743), mRNA	SD113_ARATH G-type lectin S-receptor-like serine/threonine-protein kinase SD1-13 OS=Arabidopsis thaliana GN=SD113 PE=1 SV=2	Serine/threonine protein kinase	interleukin-1 receptor-associated kinase 4 [EC:2.7.11.1]	GO:0048544//recognition of pollen;GO:0006468//protein phosphorylation	GO:0005524//ATP binding;GO:0004674//protein serine/threonine kinase activity	-	ko04626//Plant-pathogen interaction
	CL12395.Contig2	-	1.50803	PREDICTED: G-type lectin S-receptor-like serine/threonine-protein kinase At4g27290 [Fragaria vesca subsp. vesca]	PREDICTED: Fragaria vesca subsp. vesca G-type lectin S-receptor-like serine/threonine-protein kinase At4g27290-like (LOC101310882), mRNA	RKS1_ARATH G-type lectin S-receptor-like serine/threonine-protein kinase RKS1 OS=Arabidopsis thaliana GN=RKS1 PE=3 SV=3	Serine/threonine protein kinase	interleukin-1 receptor-associated kinase 4 [EC:2.7.11.1]	GO:0048544//recognition of pollen;GO:0006468//protein phosphorylation	GO:0005524//ATP binding;GO:0004674//protein serine/threonine kinase activity	-	ko04626//Plant-pathogen interaction
	CL12395.Contig3	-	1.44339	PREDICTED: G-type lectin S-receptor-like serine/threonine-protein kinase At4g27290 [Fragaria vesca subsp. vesca]	PREDICTED: Fragaria vesca subsp. vesca G-type lectin S-receptor-like serine/threonine-protein kinase At4g27290-like (LOC101310882), mRNA	RKS1_ARATH G-type lectin S-receptor-like serine/threonine-protein kinase RKS1 OS=Arabidopsis thaliana GN=RKS1 PE=3 SV=3	Serine/threonine protein kinase	serine/threonine-protein kinase PBS1 [EC:2.7.11.1]	GO:0048544//recognition of pollen;GO:0006468//protein phosphorylation	GO:0005524//ATP binding;GO:0004674//protein serine/threonine kinase activity	-	ko04626//Plant-pathogen interaction
	CL12395.Contig4	1.02761	1.75677	PREDICTED: G-type lectin S-receptor-like serine/threonine-protein kinase At4g27290 [Fragaria vesca subsp. vesca]	PREDICTED: Fragaria vesca subsp. vesca G-type lectin S-receptor-like serine/threonine-protein kinase At4g27290-like (LOC101310882), mRNA	SD11_ARATH G-type lectin S-receptor-like serine/threonine-protein kinase SD1-1 OS=Arabidopsis thaliana GN=SD11 PE=1 SV=1	Serine/threonine protein kinase	serine/threonine-protein kinase PBS1 [EC:2.7.11.1]	GO:0048544//recognition of pollen;GO:0006468//protein phosphorylation	GO:0005524//ATP binding;GO:0004674//protein serine/threonine kinase activity	-	ko04626//Plant-pathogen interaction
	CL12396.Contig1	2.70429	4.25774	PREDICTED: probable L-type lectin-domain containing receptor kinase VII.2 [Fragaria vesca subsp. vesca]	PREDICTED: Fragaria vesca subsp. vesca probable L-type lectin-domain containing receptor kinase VII.2-like (LOC101314685), mRNA	LRK72_ARATH Probable L-type lectin-domain containing receptor kinase VII.2 OS=Arabidopsis thaliana GN=LECRK72 PE=3 SV=2	Serine/threonine protein kinase	interleukin-1 receptor-associated kinase 4 [EC:2.7.11.1]	GO:0006468//protein phosphorylation	GO:0030246//carbohydrate binding;GO:0005524//ATP binding;GO:0004674//protein serine/threonine kinase activity	-	ko04075//Plant hormone signal transduction;ko04626//Plant-pathogen interaction
	CL12396.Contig2	-	4.45483	PREDICTED: probable L-type lectin-domain containing receptor kinase VII.2 [Fragaria vesca subsp. vesca]	PREDICTED: Fragaria vesca subsp. vesca probable L-type lectin-domain containing receptor kinase VII.2-like (LOC101314685), mRNA	LRK72_ARATH Probable L-type lectin-domain containing receptor kinase VII.2 OS=Arabidopsis thaliana GN=LECRK72 PE=3 SV=2	--	--	-	GO:0004672//protein kinase activity;GO:0000166//nucleotide binding	-	--
	CL127.Contig2	-	2.58224	PREDICTED: L-type lectin-domain containing receptor kinase IX.1-like [Fragaria vesca subsp. vesca]	PREDICTED: Fragaria vesca subsp. vesca L-type lectin-domain containing receptor kinase IX.1-like (LOC101300453), mRNA	LRK91_ARATH L-type lectin-domain containing receptor kinase IX.1 OS=Arabidopsis thaliana GN=LECRK91 PE=1 SV=1	Serine/threonine protein kinase	interleukin-1 receptor-associated kinase 4 [EC:2.7.11.1]	-	GO:0004672//protein kinase activity;GO:0000166//nucleotide binding	-	ko04626//Plant-pathogen interaction
	CL127.Contig3	-	4.95403	PREDICTED: L-type lectin-domain containing receptor kinase IX.1-like [Fragaria vesca subsp. vesca]	PREDICTED: Fragaria vesca subsp. vesca L-type lectin-domain containing receptor kinase IX.1-like (LOC101307964), mRNA	LRK92_ARATH L-type lectin-domain containing receptor kinase IX.2 OS=Arabidopsis thaliana GN=LECRK92 PE=1 SV=1	--	lectin, mannose-binding 2	-	GO:0005488//binding;GO:0016772//transferase activity, transferring phosphorus-containing groups	-	ko04141//Protein processing in endoplasmic reticulum
	CL13310.Contig3	2.83735	4.55757	PREDICTED: G-type lectin S-receptor-like serine/threonine-protein kinase RLK1 [Prunus mume]	PREDICTED: Fragaria vesca subsp. vesca G-type lectin S-receptor-like serine/threonine-protein kinase RLK1-like (LOC101304730), mRNA	RLK1_ARATH G-type lectin S-receptor-like serine/threonine-protein kinase RLK1 OS=Arabidopsis thaliana GN=RLK1 PE=2 SV=2	Serine/threonine protein kinase	interleukin-1 receptor-associated kinase 4 [EC:2.7.11.1]	-	-	-	ko04626//Plant-pathogen interaction
	CL13310.Contig9	-	1.09222	PREDICTED: G-type lectin S-receptor-like serine/threonine-protein kinase RLK1 [Fragaria vesca subsp. vesca] >gi|764641032|ref|XP_011470814.1| PREDICTED: G-type lectin S-receptor-like serine/threonine-protein kinase RLK1 [Fragaria vesca subsp. vesca]	PREDICTED: Fragaria vesca subsp. vesca G-type lectin S-receptor-like serine/threonine-protein kinase RLK1-like (LOC101304730), mRNA	RLK1_ARATH G-type lectin S-receptor-like serine/threonine-protein kinase RLK1 OS=Arabidopsis thaliana GN=RLK1 PE=2 SV=2	Serine/threonine protein kinase	interleukin-1 receptor-associated kinase 4 [EC:2.7.11.1]	GO:0016310//phosphorylation	GO:0004672//protein kinase activity;GO:0000166//nucleotide binding	-	--
	CL13402.Contig2	4.73373	6.72524	PREDICTED: L-type lectin-domain containing receptor kinase IX.1-like [Fragaria vesca subsp. vesca]	PREDICTED: Fragaria vesca subsp. vesca L-type lectin-domain containing receptor kinase IX.1-like (LOC101304954), mRNA	LRK91_ARATH L-type lectin-domain containing receptor kinase IX.1 OS=Arabidopsis thaliana GN=LECRK91 PE=1 SV=1	Serine/threonine protein kinase	interleukin-1 receptor-associated kinase 4 [EC:2.7.11.1]	GO:0006468//protein phosphorylation	GO:0030246//carbohydrate binding;GO:0005524//ATP binding;GO:0004674//protein serine/threonine kinase activity	-	ko04626//Plant-pathogen interaction
	CL13402.Contig3	5.15826	6.92339	PREDICTED: L-type lectin-domain containing receptor kinase IX.1-like [Fragaria vesca subsp. vesca]	PREDICTED: Fragaria vesca subsp. vesca L-type lectin-domain containing receptor kinase IX.1-like (LOC101304954), mRNA	LRK91_ARATH L-type lectin-domain containing receptor kinase IX.1 OS=Arabidopsis thaliana GN=LECRK91 PE=1 SV=1	Serine/threonine protein kinase	interleukin-1 receptor-associated kinase 4 [EC:2.7.11.1]	GO:0006468//protein phosphorylation	GO:0030246//carbohydrate binding;GO:0005524//ATP binding;GO:0004674//protein serine/threonine kinase activity	-	ko04626//Plant-pathogen interaction
	CL13402.Contig4	-	2.02015	PREDICTED: L-type lectin-domain containing receptor kinase IX.1-like [Fragaria vesca subsp. vesca]	PREDICTED: Fragaria vesca subsp. vesca L-type lectin-domain containing receptor kinase IX.1-like (LOC101304954), mRNA	LRK91_ARATH L-type lectin-domain containing receptor kinase IX.1 OS=Arabidopsis thaliana GN=LECRK91 PE=1 SV=1	Serine/threonine protein kinase	interleukin-1 receptor-associated kinase 4 [EC:2.7.11.1]	-	GO:0004672//protein kinase activity;GO:0000166//nucleotide binding	-	ko04626//Plant-pathogen interaction
	CL13673.Contig29	-	2.10475	PREDICTED: G-type lectin S-receptor-like serine/threonine-protein kinase RKS1 [Fragaria vesca subsp. vesca]	PREDICTED: Fragaria vesca subsp. vesca G-type lectin S-receptor-like serine/threonine-protein kinase RKS1-like (LOC101292199), mRNA	RKS1_ARATH G-type lectin S-receptor-like serine/threonine-protein kinase RKS1 OS=Arabidopsis thaliana GN=RKS1 PE=3 SV=3	Serine/threonine protein kinase	interleukin-1 receptor-associated kinase 4 [EC:2.7.11.1]	-	-	-	ko04626//Plant-pathogen interaction
	CL13673.Contig3	1.03024	1.61957	PREDICTED: G-type lectin S-receptor-like serine/threonine-protein kinase At1g11410 [Fragaria vesca subsp. vesca]	PREDICTED: Fragaria vesca subsp. vesca G-type lectin S-receptor-like serine/threonine-protein kinase RKS1-like (LOC101291612), mRNA	Y1141_ARATH G-type lectin S-receptor-like serine/threonine-protein kinase At1g11410 OS=Arabidopsis thaliana GN=At1g11410 PE=3 SV=3	Serine/threonine protein kinase	interleukin-1 receptor-associated kinase 4 [EC:2.7.11.1]	-	-	-	ko04626//Plant-pathogen interaction
	CL13673.Contig8	-	1.81779	PREDICTED: G-type lectin S-receptor-like serine/threonine-protein kinase At1g11410 [Fragaria vesca subsp. vesca]	PREDICTED: Fragaria vesca subsp. vesca G-type lectin S-receptor-like serine/threonine-protein kinase RKS1-like (LOC101299336), mRNA	RKS1_ARATH G-type lectin S-receptor-like serine/threonine-protein kinase RKS1 OS=Arabidopsis thaliana GN=RKS1 PE=3 SV=3	Serine/threonine protein kinase	interleukin-1 receptor-associated kinase 4 [EC:2.7.11.1]	-	-	-	ko04626//Plant-pathogen interaction
	CL13673.Contig9	2.05315	2.38818	PREDICTED: G-type lectin S-receptor-like serine/threonine-protein kinase At1g11410 [Prunus mume]	PREDICTED: Fragaria vesca subsp. vesca G-type lectin S-receptor-like serine/threonine-protein kinase At1g11410-like (LOC101291908), mRNA	Y1141_ARATH G-type lectin S-receptor-like serine/threonine-protein kinase At1g11410 OS=Arabidopsis thaliana GN=At1g11410 PE=3 SV=3	Serine/threonine protein kinase	interleukin-1 receptor-associated kinase 4 [EC:2.7.11.1]	GO:0016310//phosphorylation	GO:0004672//protein kinase activity;GO:0000166//nucleotide binding	-	ko04626//Plant-pathogen interaction
	CL13785.Contig1	-	1.75119	PREDICTED: G-type lectin S-receptor-like serine/threonine-protein kinase At4g27290 [Fragaria vesca subsp. vesca]	PREDICTED: Fragaria vesca subsp. vesca G-type lectin S-receptor-like serine/threonine-protein kinase At4g27290-like (LOC101315125), mRNA	Y4729_ARATH G-type lectin S-receptor-like serine/threonine-protein kinase At4g27290 OS=Arabidopsis thaliana GN=At4g27290 PE=3 SV=4	--	[EC:2.7.1.-]	-	-	-	--
	CL13785.Contig52	-	1.19702	PREDICTED: G-type lectin S-receptor-like serine/threonine-protein kinase At4g27290 [Fragaria vesca subsp. vesca]	PREDICTED: Fragaria vesca subsp. vesca G-type lectin S-receptor-like serine/threonine-protein kinase At4g27290-like (LOC101315125), mRNA	Y4729_ARATH G-type lectin S-receptor-like serine/threonine-protein kinase At4g27290 OS=Arabidopsis thaliana GN=At4g27290 PE=3 SV=4	Serine/threonine protein kinase	interleukin-1 receptor-associated kinase 4 [EC:2.7.11.1]	-	-	-	ko04626//Plant-pathogen interaction
	CL13785.Contig53	-	1.21254	PREDICTED: G-type lectin S-receptor-like serine/threonine-protein kinase At4g27290 [Fragaria vesca subsp. vesca]	PREDICTED: Fragaria vesca subsp. vesca G-type lectin S-receptor-like serine/threonine-protein kinase At4g27290-like (LOC101315125), mRNA	Y4729_ARATH G-type lectin S-receptor-like serine/threonine-protein kinase At4g27290 OS=Arabidopsis thaliana GN=At4g27290 PE=3 SV=4	Serine/threonine protein kinase	interleukin-1 receptor-associated kinase 4 [EC:2.7.11.1]	-	-	-	--
	CL14231.Contig4	1.72659	3.04303	PREDICTED: G-type lectin S-receptor-like serine/threonine-protein kinase RKS1 [Fragaria vesca subsp. vesca]	PREDICTED: Fragaria vesca subsp. vesca G-type lectin S-receptor-like serine/threonine-protein kinase RKS1-like (LOC101314357), mRNA	RKS1_ARATH G-type lectin S-receptor-like serine/threonine-protein kinase RKS1 OS=Arabidopsis thaliana GN=RKS1 PE=3 SV=3	Serine/threonine protein kinase	serine/threonine-protein kinase PBS1 [EC:2.7.11.1]	GO:0048544//recognition of pollen;GO:0006468//protein phosphorylation	GO:0005524//ATP binding;GO:0004674//protein serine/threonine kinase activity	-	ko04626//Plant-pathogen interaction
	CL165.Contig1	-	3.50665	PREDICTED: G-type lectin S-receptor-like serine/threonine-protein kinase RLK1 [Fragaria vesca subsp. vesca]	PREDICTED: Fragaria vesca subsp. vesca G-type lectin S-receptor-like serine/threonine-protein kinase RLK1-like (LOC101307160), mRNA	LERK3_ORYSJ G-type lectin S-receptor-like serine/threonine-protein kinase LECRK3 OS=Oryza sativa subsp. japonica GN=LECRK3 PE=3 SV=2	--	--	GO:0009987//cellular process	GO:0016301//kinase activity	-	--
	CL165.Contig2	3.68556	5.53923	PREDICTED: G-type lectin S-receptor-like serine/threonine-protein kinase RLK1 [Fragaria vesca subsp. vesca]	PREDICTED: Fragaria vesca subsp. vesca G-type lectin S-receptor-like serine/threonine-protein kinase RLK1-like (LOC101307160), mRNA	LERK2_ORYSI G-type lectin S-receptor-like serine/threonine-protein kinase LECRK2 OS=Oryza sativa subsp. indica GN=LECRK2 PE=2 SV=1	--	--	-	GO:0016772//transferase activity, transferring phosphorus-containing groups	-	--
	CL165.Contig3	1.80108	2.722	PREDICTED: G-type lectin S-receptor-like serine/threonine-protein kinase RLK1 [Fragaria vesca subsp. vesca]	PREDICTED: Fragaria vesca subsp. vesca G-type lectin S-receptor-like serine/threonine-protein kinase RLK1-like (LOC101307160), mRNA	LERK1_ORYSJ G-type lectin S-receptor-like serine/threonine-protein kinase LECRK1 OS=Oryza sativa subsp. japonica GN=LECRK1 PE=2 SV=1	Serine/threonine protein kinase	somatic embryogenesis receptor kinase 1 [EC:2.7.10.1 2.7.11.1]	GO:0009987//cellular process	GO:0016301//kinase activity	-	ko04075//Plant hormone signal transduction;ko04626//Plant-pathogen interaction
	CL2523.Contig2	-	7.80767	PREDICTED: L-type lectin-domain containing receptor kinase IX.1-like [Prunus mume]	PREDICTED: Fragaria vesca subsp. vesca L-type lectin-domain containing receptor kinase IX.1-like (LOC101307838), mRNA	LRK91_ARATH L-type lectin-domain containing receptor kinase IX.1 OS=Arabidopsis thaliana GN=LECRK91 PE=1 SV=1	Serine/threonine protein kinase	interleukin-1 receptor-associated kinase 4 [EC:2.7.11.1]	-	GO:0004672//protein kinase activity;GO:0000166//nucleotide binding	-	ko04075//Plant hormone signal transduction;ko04626//Plant-pathogen interaction
	CL2523.Contig5	-	4.94365	PREDICTED: L-type lectin-domain containing receptor kinase IX.1-like [Fragaria vesca subsp. vesca]	PREDICTED: Fragaria vesca subsp. vesca L-type lectin-domain containing receptor kinase IX.1-like (LOC101307838), mRNA	LRK91_ARATH L-type lectin-domain containing receptor kinase IX.1 OS=Arabidopsis thaliana GN=LECRK91 PE=1 SV=1	Serine/threonine protein kinase	interleukin-1 receptor-associated kinase 4 [EC:2.7.11.1]	-	GO:0004672//protein kinase activity;GO:0000166//nucleotide binding	-	ko04075//Plant hormone signal transduction;ko04626//Plant-pathogen interaction
	CL3464.Contig2	-	3.04461	PREDICTED: G-type lectin S-receptor-like serine/threonine-protein kinase At4g27290 [Fragaria vesca subsp. vesca]	PREDICTED: Fragaria vesca subsp. vesca uncharacterized LOC101313198 (LOC101313198), mRNA	Y4729_ARATH G-type lectin S-receptor-like serine/threonine-protein kinase At4g27290 OS=Arabidopsis thaliana GN=At4g27290 PE=3 SV=4	Serine/threonine protein kinase	interleukin-1 receptor-associated kinase 4 [EC:2.7.11.1]	GO:0009987//cellular process	GO:0016301//kinase activity	-	--
	CL3464.Contig5	-	5.41964	PREDICTED: G-type lectin S-receptor-like serine/threonine-protein kinase At4g27290 [Fragaria vesca subsp. vesca]	PREDICTED: Fragaria vesca subsp. vesca uncharacterized LOC101313198 (LOC101313198), mRNA	SD11_ARATH G-type lectin S-receptor-like serine/threonine-protein kinase SD1-1 OS=Arabidopsis thaliana GN=SD11 PE=1 SV=1	Serine/threonine protein kinase	interleukin-1 receptor-associated kinase 4 [EC:2.7.11.1]	-	GO:0016772//transferase activity, transferring phosphorus-containing groups	-	--
	CL3464.Contig6	-	1.83351	PREDICTED: G-type lectin S-receptor-like serine/threonine-protein kinase At4g27290 [Fragaria vesca subsp. vesca]	PREDICTED: Fragaria vesca subsp. vesca uncharacterized LOC101313198 (LOC101313198), mRNA	Y4729_ARATH G-type lectin S-receptor-like serine/threonine-protein kinase At4g27290 OS=Arabidopsis thaliana GN=At4g27290 PE=3 SV=4	Serine/threonine protein kinase	interleukin-1 receptor-associated kinase 4 [EC:2.7.11.1]	-	-	-	ko04626//Plant-pathogen interaction
	CL3464.Contig7	-	2.11738	PREDICTED: G-type lectin S-receptor-like serine/threonine-protein kinase At4g27290 [Fragaria vesca subsp. vesca]	PREDICTED: Fragaria vesca subsp. vesca uncharacterized LOC101313198 (LOC101313198), mRNA	Y4729_ARATH G-type lectin S-receptor-like serine/threonine-protein kinase At4g27290 OS=Arabidopsis thaliana GN=At4g27290 PE=3 SV=4	Serine/threonine protein kinase	interleukin-1 receptor-associated kinase 4 [EC:2.7.11.1]	GO:0009987//cellular process	GO:0016301//kinase activity	-	--
	CL3464.Contig8	-	4.49301	PREDICTED: G-type lectin S-receptor-like serine/threonine-protein kinase At4g27290 [Fragaria vesca subsp. vesca]	PREDICTED: Fragaria vesca subsp. vesca uncharacterized LOC101313198 (LOC101313198), mRNA	Y4729_ARATH G-type lectin S-receptor-like serine/threonine-protein kinase At4g27290 OS=Arabidopsis thaliana GN=At4g27290 PE=3 SV=4	Serine/threonine protein kinase	interleukin-1 receptor-associated kinase 4 [EC:2.7.11.1]	-	GO:0016772//transferase activity, transferring phosphorus-containing groups	-	ko04626//Plant-pathogen interaction
	CL3464.Contig9	-	2.95852	PREDICTED: G-type lectin S-receptor-like serine/threonine-protein kinase At4g27290 [Fragaria vesca subsp. vesca]	PREDICTED: Fragaria vesca subsp. vesca uncharacterized LOC101313198 (LOC101313198), mRNA	Y4729_ARATH G-type lectin S-receptor-like serine/threonine-protein kinase At4g27290 OS=Arabidopsis thaliana GN=At4g27290 PE=3 SV=4	Serine/threonine protein kinase	interleukin-1 receptor-associated kinase 4 [EC:2.7.11.1]	GO:0009987//cellular process	GO:0016301//kinase activity	-	ko04626//Plant-pathogen interaction
	CL3509.Contig1	1.12047	1.62032	PREDICTED: G-type lectin S-receptor-like serine/threonine-protein kinase At5g24080 [Prunus mume]	PREDICTED: Vitis vinifera G-type lectin S-receptor-like serine/threonine-protein kinase At1g34300-like (LOC100264487), mRNA	Y1343_ARATH G-type lectin S-receptor-like serine/threonine-protein kinase At1g34300 OS=Arabidopsis thaliana GN=At1g34300 PE=2 SV=1	Serine/threonine protein kinase	interleukin-1 receptor-associated kinase 4 [EC:2.7.11.1]	GO:0048544//recognition of pollen;GO:0006468//protein phosphorylation	GO:0005524//ATP binding;GO:0004674//protein serine/threonine kinase activity	-	ko04075//Plant hormone signal transduction;ko04626//Plant-pathogen interaction
	CL3509.Contig2	1.08944	1.76579	PREDICTED: G-type lectin S-receptor-like serine/threonine-protein kinase At5g24080 [Pyrus x bretschneideri]	PREDICTED: Vitis vinifera G-type lectin S-receptor-like serine/threonine-protein kinase At1g34300-like (LOC100264487), mRNA	Y1343_ARATH G-type lectin S-receptor-like serine/threonine-protein kinase At1g34300 OS=Arabidopsis thaliana GN=At1g34300 PE=2 SV=1	Serine/threonine protein kinase	interleukin-1 receptor-associated kinase 4 [EC:2.7.11.1]	GO:0048544//recognition of pollen;GO:0006468//protein phosphorylation	GO:0005524//ATP binding;GO:0004674//protein serine/threonine kinase activity	-	ko04075//Plant hormone signal transduction;ko04626//Plant-pathogen interaction
	CL3509.Contig3	-	1.78199	PREDICTED: G-type lectin S-receptor-like serine/threonine-protein kinase At5g24080 [Pyrus x bretschneideri]	PREDICTED: Vitis vinifera G-type lectin S-receptor-like serine/threonine-protein kinase At1g34300-like (LOC100264487), mRNA	Y1343_ARATH G-type lectin S-receptor-like serine/threonine-protein kinase At1g34300 OS=Arabidopsis thaliana GN=At1g34300 PE=2 SV=1	Serine/threonine protein kinase	interleukin-1 receptor-associated kinase 4 [EC:2.7.11.1]	GO:0048544//recognition of pollen;GO:0006468//protein phosphorylation	GO:0005524//ATP binding;GO:0004674//protein serine/threonine kinase activity	-	ko04075//Plant hormone signal transduction;ko04626//Plant-pathogen interaction
	CL3509.Contig4	-	1.78611	PREDICTED: G-type lectin S-receptor-like serine/threonine-protein kinase At5g24080 [Pyrus x bretschneideri]	PREDICTED: Vitis vinifera G-type lectin S-receptor-like serine/threonine-protein kinase At1g34300-like (LOC100264487), mRNA	Y1343_ARATH G-type lectin S-receptor-like serine/threonine-protein kinase At1g34300 OS=Arabidopsis thaliana GN=At1g34300 PE=2 SV=1	Serine/threonine protein kinase	interleukin-1 receptor-associated kinase 4 [EC:2.7.11.1]	GO:0048544//recognition of pollen;GO:0006468//protein phosphorylation	GO:0005524//ATP binding;GO:0004674//protein serine/threonine kinase activity	-	ko04075//Plant hormone signal transduction;ko04626//Plant-pathogen interaction
	CL355.Contig3	2.52071	1.92148	PREDICTED: G-type lectin S-receptor-like serine/threonine-protein kinase RLK1 [Fragaria vesca subsp. vesca]	PREDICTED: Fragaria vesca subsp. vesca G-type lectin S-receptor-like serine/threonine-protein kinase RLK1-like (LOC101301913), mRNA	LERK3_ORYSJ G-type lectin S-receptor-like serine/threonine-protein kinase LECRK3 OS=Oryza sativa subsp. japonica GN=LECRK3 PE=3 SV=2	Serine/threonine protein kinase	interleukin-1 receptor-associated kinase 4 [EC:2.7.11.1]	GO:0016310//phosphorylation	GO:0004672//protein kinase activity;GO:0000166//nucleotide binding	-	ko04626//Plant-pathogen interaction
	CL3562.Contig8	-	2.59197	PREDICTED: G-type lectin S-receptor-like serine/threonine-protein kinase At4g27290 isoform X2 [Fragaria vesca subsp. vesca]	PREDICTED: Fragaria vesca subsp. vesca uncharacterized LOC101296759 (LOC101296759), mRNA	SD11_ARATH G-type lectin S-receptor-like serine/threonine-protein kinase SD1-1 OS=Arabidopsis thaliana GN=SD11 PE=1 SV=1	Serine/threonine protein kinase	interleukin-1 receptor-associated kinase 4 [EC:2.7.11.1]	GO:0048544//recognition of pollen;GO:0006468//protein phosphorylation	GO:0005524//ATP binding;GO:0004674//protein serine/threonine kinase activity	-	ko04626//Plant-pathogen interaction
	CL3645.Contig2	-	3.93663	PREDICTED: G-type lectin S-receptor-like serine/threonine-protein kinase At2g19130 [Fragaria vesca subsp. vesca]	PREDICTED: Fragaria vesca subsp. vesca uncharacterized LOC101313761 (LOC101313761), mRNA	Y2913_ARATH G-type lectin S-receptor-like serine/threonine-protein kinase At2g19130 OS=Arabidopsis thaliana GN=At2g19130 PE=2 SV=1	--	--	-	GO:0016740//transferase activity	-	--
	CL39.Contig5	-	3.23118	PREDICTED: G-type lectin S-receptor-like serine/threonine-protein kinase At1g11410 [Fragaria vesca subsp. vesca]	PREDICTED: Fragaria vesca subsp. vesca G-type lectin S-receptor-like serine/threonine-protein kinase At1g11410-like (LOC101315220), mRNA	Y1141_ARATH G-type lectin S-receptor-like serine/threonine-protein kinase At1g11410 OS=Arabidopsis thaliana GN=At1g11410 PE=3 SV=3	Serine/threonine protein kinase	interleukin-1 receptor-associated kinase 4 [EC:2.7.11.1]	GO:0016310//phosphorylation	GO:0004672//protein kinase activity;GO:0000166//nucleotide binding	-	ko04626//Plant-pathogen interaction
	CL4041.Contig1	2.20856	-	PREDICTED: probable L-type lectin-domain containing receptor kinase S.5 [Fragaria vesca subsp. vesca]	PREDICTED: Fragaria vesca subsp. vesca probable L-type lectin-domain containing receptor kinase S.5-like (LOC101313635), mRNA	LRKS4_ARATH L-type lectin-domain containing receptor kinase S.4 OS=Arabidopsis thaliana GN=LECRKS4 PE=2 SV=1	Serine/threonine protein kinase	interleukin-1 receptor-associated kinase 4 [EC:2.7.11.1]	GO:0018108//peptidyl-tyrosine phosphorylation	GO:0004715//non-membrane spanning protein tyrosine kinase activity;GO:0030246//carbohydrate binding;GO:0005524//ATP binding;GO:0004674//protein serine/threonine kinase activity	-	ko04626//Plant-pathogen interaction
	CL4041.Contig2	2.13671	4.7565	PREDICTED: probable L-type lectin-domain containing receptor kinase S.5 [Fragaria vesca subsp. vesca]	PREDICTED: Fragaria vesca subsp. vesca probable L-type lectin-domain containing receptor kinase S.5-like (LOC101313635), mRNA	LRKS5_ARATH Probable L-type lectin-domain containing receptor kinase S.5 OS=Arabidopsis thaliana GN=LECRKS5 PE=2 SV=1	Serine/threonine protein kinase	interleukin-1 receptor-associated kinase 4 [EC:2.7.11.1]	GO:0006468//protein phosphorylation	GO:0030246//carbohydrate binding;GO:0005524//ATP binding;GO:0004674//protein serine/threonine kinase activity	-	ko04075//Plant hormone signal transduction;ko04626//Plant-pathogen interaction
	CL4041.Contig3	2.06623	4.66461	PREDICTED: probable L-type lectin-domain containing receptor kinase S.5 [Fragaria vesca subsp. vesca]	PREDICTED: Fragaria vesca subsp. vesca probable L-type lectin-domain containing receptor kinase S.5-like (LOC101313635), mRNA	LRKS5_ARATH Probable L-type lectin-domain containing receptor kinase S.5 OS=Arabidopsis thaliana GN=LECRKS5 PE=2 SV=1	Serine/threonine protein kinase	interleukin-1 receptor-associated kinase 4 [EC:2.7.11.1]	GO:0006468//protein phosphorylation	GO:0030246//carbohydrate binding;GO:0005524//ATP binding;GO:0004674//protein serine/threonine kinase activity	-	ko04075//Plant hormone signal transduction;ko04626//Plant-pathogen interaction
	CL5073.Contig5	-	1.53544	PREDICTED: G-type lectin S-receptor-like serine/threonine-protein kinase At4g27290 [Fragaria vesca subsp. vesca]	PREDICTED: Fragaria vesca subsp. vesca uncharacterized LOC101313198 (LOC101313198), mRNA	Y4729_ARATH G-type lectin S-receptor-like serine/threonine-protein kinase At4g27290 OS=Arabidopsis thaliana GN=At4g27290 PE=3 SV=4	--	phosphoenolpyruvate carboxylase [EC:4.1.1.31]	-	GO:0016772//transferase activity, transferring phosphorus-containing groups	-	ko01100//Metabolic pathways;ko00620//Pyruvate metabolism;ko00710//Carbon fixation in photosynthetic organisms
	CL6225.Contig1	-	2.86554	PREDICTED: G-type lectin S-receptor-like serine/threonine-protein kinase B120 [Fragaria vesca subsp. vesca]	PREDICTED: Fragaria vesca subsp. vesca G-type lectin S-receptor-like serine/threonine-protein kinase B120-like (LOC101293305), mRNA	CRK10_ARATH Cysteine-rich receptor-like protein kinase 10 OS=Arabidopsis thaliana GN=CRK10 PE=1 SV=3	Serine/threonine protein kinase	interleukin-1 receptor-associated kinase 4 [EC:2.7.11.1]	GO:0000186//activation of MAPKK activity	GO:0005524//ATP binding;GO:0004709//MAP kinase kinase kinase activity	-	ko04626//Plant-pathogen interaction
	CL6225.Contig2	-	2.45857	PREDICTED: G-type lectin S-receptor-like serine/threonine-protein kinase B120 [Fragaria vesca subsp. vesca]	PREDICTED: Fragaria vesca subsp. vesca G-type lectin S-receptor-like serine/threonine-protein kinase B120-like (LOC101293305), mRNA	Y4230_ARATH G-type lectin S-receptor-like serine/threonine-protein kinase At4g03230 OS=Arabidopsis thaliana GN=At4g03230 PE=3 SV=3	Serine/threonine protein kinase	interleukin-1 receptor-associated kinase 4 [EC:2.7.11.1]	GO:0000186//activation of MAPKK activity	GO:0005524//ATP binding;GO:0004709//MAP kinase kinase kinase activity	-	--
	CL6225.Contig3	-	2.89376	PREDICTED: G-type lectin S-receptor-like serine/threonine-protein kinase B120 [Fragaria vesca subsp. vesca]	PREDICTED: Fragaria vesca subsp. vesca G-type lectin S-receptor-like serine/threonine-protein kinase B120-like (LOC101293305), mRNA	CRK10_ARATH Cysteine-rich receptor-like protein kinase 10 OS=Arabidopsis thaliana GN=CRK10 PE=1 SV=3	Serine/threonine protein kinase	interleukin-1 receptor-associated kinase 4 [EC:2.7.11.1]	GO:0000186//activation of MAPKK activity	GO:0005524//ATP binding;GO:0004709//MAP kinase kinase kinase activity	-	--
	CL7048.Contig1	-	3.34198	PREDICTED: L-type lectin-domain containing receptor kinase VII.1-like [Fragaria vesca subsp. vesca]	PREDICTED: Fragaria vesca subsp. vesca probable L-type lectin-domain containing receptor kinase VII.2-like (LOC101299660), mRNA	LRK71_ARATH L-type lectin-domain containing receptor kinase VII.1 OS=Arabidopsis thaliana GN=LECRK71 PE=2 SV=1	--	lectin, mannose-binding 2	-	GO:0030246//carbohydrate binding;GO:0016772//transferase activity, transferring phosphorus-containing groups	-	ko04141//Protein processing in endoplasmic reticulum
	CL7048.Contig2	-	3.6846	PREDICTED: L-type lectin-domain containing receptor kinase VII.1-like [Fragaria vesca subsp. vesca]	PREDICTED: Fragaria vesca subsp. vesca probable L-type lectin-domain containing receptor kinase VII.2-like (LOC101299660), mRNA	LECT6_ARATH Lectin-like protein OS=Arabidopsis thaliana GN=LLP PE=1 SV=1	--	--	GO:0016310//phosphorylation	GO:0030246//carbohydrate binding;GO:0004672//protein kinase activity;GO:0000166//nucleotide binding	-	--
	CL722.Contig5	2.0923	3.06177	PREDICTED: G-type lectin S-receptor-like serine/threonine-protein kinase At1g67520 [Prunus mume]	PREDICTED: Fragaria vesca subsp. vesca G-type lectin S-receptor-like serine/threonine-protein kinase At1g67520-like (LOC101314048), misc_RNA	Y1675_ARATH G-type lectin S-receptor-like serine/threonine-protein kinase At1g67520 OS=Arabidopsis thaliana GN=At1g67520 PE=2 SV=3	Serine/threonine protein kinase	serine/threonine-protein kinase PBS1 [EC:2.7.11.1]	GO:0016310//phosphorylation	GO:0004672//protein kinase activity;GO:0000166//nucleotide binding	-	ko04626//Plant-pathogen interaction
	CL9408.Contig1	1.93344	-	PREDICTED: glycerophosphodiester phosphodiesterase protein kinase domain-containing GDPDL2-like isoform X1 [Fragaria vesca subsp. vesca]	PREDICTED: Fragaria vesca subsp. vesca probable receptor-like protein kinase At1g67000-like (LOC101307544), mRNA	LRK10_WHEAT Rust resistance kinase Lr10 OS=Triticum aestivum GN=LRK10 PE=2 SV=1	Serine/threonine protein kinase	interleukin-1 receptor-associated kinase 4 [EC:2.7.11.1]	-	GO:0004672//protein kinase activity;GO:0000166//nucleotide binding	-	ko04075//Plant hormone signal transduction;ko04626//Plant-pathogen interaction
	CL9408.Contig14	2.63543	-	PREDICTED: glycerophosphodiester phosphodiesterase protein kinase domain-containing GDPDL2-like isoform X1 [Fragaria vesca subsp. vesca]	PREDICTED: Fragaria vesca subsp. vesca probable receptor-like protein kinase At1g67000-like (LOC101307544), mRNA	LRK10_WHEAT Rust resistance kinase Lr10 OS=Triticum aestivum GN=LRK10 PE=2 SV=1	Serine/threonine protein kinase	interleukin-1 receptor-associated kinase 4 [EC:2.7.11.1]	-	GO:0004672//protein kinase activity;GO:0000166//nucleotide binding	-	ko04075//Plant hormone signal transduction;ko04626//Plant-pathogen interaction
	CL9408.Contig15	2.64034	-	PREDICTED: probable receptor-like protein kinase At1g67000 [Fragaria vesca subsp. vesca]	PREDICTED: Fragaria vesca subsp. vesca probable receptor-like protein kinase At1g67000-like (LOC101306669), mRNA	LRK10_WHEAT Rust resistance kinase Lr10 OS=Triticum aestivum GN=LRK10 PE=2 SV=1	--	brassinosteroid insensitive 1-associated receptor kinase 1 [EC:2.7.10.1 2.7.11.1]	GO:0006468//protein phosphorylation	GO:0005524//ATP binding;GO:0004674//protein serine/threonine kinase activity	-	ko04075//Plant hormone signal transduction;ko04626//Plant-pathogen interaction
	CL9449.Contig3	-	4.87484	PREDICTED: lectin-domain containing receptor kinase VI.3-like [Fragaria vesca subsp. vesca]	PREDICTED: Cucumis sativus lectin-domain containing receptor kinase VI.4-like (LOC101230026), mRNA	LRK64_ARATH Lectin-domain containing receptor kinase VI.4 OS=Arabidopsis thaliana GN=LECRK64 PE=2 SV=1	Serine/threonine protein kinase	interleukin-1 receptor-associated kinase 4 [EC:2.7.11.1]	GO:0006468//protein phosphorylation	GO:0030246//carbohydrate binding;GO:0005524//ATP binding;GO:0004674//protein serine/threonine kinase activity	-	ko04626//Plant-pathogen interaction
	CL9670.Contig14	-	1.0146	PREDICTED: probable receptor-like protein kinase At5g39020 [Fragaria vesca subsp. vesca]	PREDICTED: Fragaria vesca subsp. vesca probable receptor-like protein kinase At5g39020-like (LOC101306576), mRNA	LRK10_WHEAT Rust resistance kinase Lr10 OS=Triticum aestivum GN=LRK10 PE=2 SV=1	Serine/threonine protein kinase	interleukin-1 receptor-associated kinase 4 [EC:2.7.11.1]	-	-	-	ko04626//Plant-pathogen interaction
	CL9961.Contig11	-	2.13429	PREDICTED: G-type lectin S-receptor-like serine/threonine-protein kinase At1g34300 isoform X2 [Pyrus x bretschneideri] >gi|694406333|ref|XP_009377981.1| PREDICTED: G-type lectin S-receptor-like serine/threonine-protein kinase At1g34300 isoform X2 [Pyrus x bretschneideri]	Theobroma cacao Kinase (TCM_039168) mRNA, complete cds	SD25_ARATH G-type lectin S-receptor-like serine/threonine-protein kinase SD2-5 OS=Arabidopsis thaliana GN=SD25 PE=1 SV=1	Serine/threonine protein kinase	somatic embryogenesis receptor kinase 4 [EC:2.7.10.1 2.7.11.1]	GO:0006468//protein phosphorylation	GO:0005524//ATP binding;GO:0004674//protein serine/threonine kinase activity	-	ko04075//Plant hormone signal transduction;ko04626//Plant-pathogen interaction
	Unigene10300	-	1.56592	PREDICTED: G-type lectin S-receptor-like serine/threonine-protein kinase RKS1 [Fragaria vesca subsp. vesca]	PREDICTED: Fragaria vesca subsp. vesca uncharacterized LOC101310880 (LOC101310880), mRNA	RKS1_ARATH G-type lectin S-receptor-like serine/threonine-protein kinase RKS1 OS=Arabidopsis thaliana GN=RKS1 PE=3 SV=3	Serine/threonine protein kinase	interleukin-1 receptor-associated kinase 4 [EC:2.7.11.1]	GO:0016310//phosphorylation	GO:0004672//protein kinase activity;GO:0000166//nucleotide binding	-	--
	Unigene10559	2.72308	3.07116	PREDICTED: probable receptor-like protein kinase At1g67000 [Fragaria vesca subsp. vesca]	PREDICTED: Fragaria vesca subsp. vesca probable receptor-like protein kinase At1g67000-like (LOC101306669), mRNA	LRK10_WHEAT Rust resistance kinase Lr10 OS=Triticum aestivum GN=LRK10 PE=2 SV=1	Serine/threonine protein kinase	interleukin-1 receptor-associated kinase 4 [EC:2.7.11.1]	GO:0006468//protein phosphorylation	GO:0005524//ATP binding;GO:0004674//protein serine/threonine kinase activity	-	ko04075//Plant hormone signal transduction;ko04626//Plant-pathogen interaction
	Unigene10561	-	1.40713	PREDICTED: L-type lectin-domain containing receptor kinase IV.1 [Fragaria vesca subsp. vesca]	PREDICTED: Fragaria vesca subsp. vesca L-type lectin-domain containing receptor kinase IV.1-like (LOC101310048), mRNA	LRK41_ARATH L-type lectin-domain containing receptor kinase IV.1 OS=Arabidopsis thaliana GN=LECRK41 PE=2 SV=1	Serine/threonine protein kinase	brassinosteroid insensitive 1-associated receptor kinase 1 [EC:2.7.10.1 2.7.11.1]	GO:0018108//peptidyl-tyrosine phosphorylation	GO:0004715//non-membrane spanning protein tyrosine kinase activity;GO:0030246//carbohydrate binding;GO:0005524//ATP binding;GO:0004674//protein serine/threonine kinase activity	-	ko04075//Plant hormone signal transduction;ko04626//Plant-pathogen interaction
	Unigene10745	-	1.4452	PREDICTED: G-type lectin S-receptor-like serine/threonine-protein kinase RKS1 [Fragaria vesca subsp. vesca]	PREDICTED: Fragaria vesca subsp. vesca uncharacterized LOC101310880 (LOC101310880), mRNA	RKS1_ARATH G-type lectin S-receptor-like serine/threonine-protein kinase RKS1 OS=Arabidopsis thaliana GN=RKS1 PE=3 SV=3	Serine/threonine protein kinase	interleukin-1 receptor-associated kinase 4 [EC:2.7.11.1]	GO:0016310//phosphorylation	GO:0004672//protein kinase activity;GO:0000166//nucleotide binding	-	--
	Unigene10845	-	2.66564	PREDICTED: G-type lectin S-receptor-like serine/threonine-protein kinase At1g67520 [Prunus mume]	PREDICTED: Fragaria vesca subsp. vesca G-type lectin S-receptor-like serine/threonine-protein kinase At1g67520-like (LOC101314048), misc_RNA	Y1675_ARATH G-type lectin S-receptor-like serine/threonine-protein kinase At1g67520 OS=Arabidopsis thaliana GN=At1g67520 PE=2 SV=3	--	interleukin-1 receptor-associated kinase 4 [EC:2.7.11.1]	GO:0016310//phosphorylation	GO:0004672//protein kinase activity;GO:0000166//nucleotide binding	-	ko04075//Plant hormone signal transduction
	Unigene11005	1.10374	1.44283	PREDICTED: L-type lectin-domain containing receptor kinase IV.1 [Fragaria vesca subsp. vesca]	PREDICTED: Fragaria vesca subsp. vesca L-type lectin-domain containing receptor kinase IV.1-like (LOC101310048), mRNA	LRK41_ARATH L-type lectin-domain containing receptor kinase IV.1 OS=Arabidopsis thaliana GN=LECRK41 PE=2 SV=1	Serine/threonine protein kinase	interleukin-1 receptor-associated kinase 4 [EC:2.7.11.1]	GO:0018108//peptidyl-tyrosine phosphorylation	GO:0004715//non-membrane spanning protein tyrosine kinase activity;GO:0030246//carbohydrate binding;GO:0005524//ATP binding;GO:0004674//protein serine/threonine kinase activity	-	ko04075//Plant hormone signal transduction;ko04626//Plant-pathogen interaction
	Unigene12152	1.79267	3.134	PREDICTED: probable receptor-like protein kinase At1g67000 isoform X2 [Fragaria vesca subsp. vesca]	PREDICTED: Fragaria vesca subsp. vesca probable receptor-like protein kinase At5g39020-like (LOC101313738), mRNA	LRK10_WHEAT Rust resistance kinase Lr10 OS=Triticum aestivum GN=LRK10 PE=2 SV=1	Serine/threonine protein kinase	serine/threonine-protein kinase PBS1 [EC:2.7.11.1]	-	-	-	ko04626//Plant-pathogen interaction
	Unigene12432	-	1.16513	PREDICTED: G-type lectin S-receptor-like serine/threonine-protein kinase RKS1 [Fragaria vesca subsp. vesca] >gi|764552911|ref|XP_011460349.1| PREDICTED: G-type lectin S-receptor-like serine/threonine-protein kinase RKS1 [Fragaria vesca subsp. vesca]	PREDICTED: Fragaria vesca subsp. vesca G-type lectin S-receptor-like serine/threonine-protein kinase RKS1-like (LOC101313782), mRNA	Y1141_ARATH G-type lectin S-receptor-like serine/threonine-protein kinase At1g11410 OS=Arabidopsis thaliana GN=At1g11410 PE=3 SV=3	Serine/threonine protein kinase	interleukin-1 receptor-associated kinase 4 [EC:2.7.11.1]	GO:0048544//recognition of pollen;GO:0006468//protein phosphorylation	GO:0005524//ATP binding;GO:0004674//protein serine/threonine kinase activity	-	ko04626//Plant-pathogen interaction
	Unigene12529	3.17362	3.81291	PREDICTED: probable receptor-like protein kinase At1g67000 [Fragaria vesca subsp. vesca]	PREDICTED: Fragaria vesca subsp. vesca probable receptor-like protein kinase At1g67000-like (LOC101306669), mRNA	LRK10_WHEAT Rust resistance kinase Lr10 OS=Triticum aestivum GN=LRK10 PE=2 SV=1	Serine/threonine protein kinase	interleukin-1 receptor-associated kinase 4 [EC:2.7.11.1]	GO:0006468//protein phosphorylation	GO:0005524//ATP binding;GO:0004674//protein serine/threonine kinase activity	-	ko04075//Plant hormone signal transduction;ko04626//Plant-pathogen interaction
	Unigene12551	-	2.09375	PREDICTED: G-type lectin S-receptor-like serine/threonine-protein kinase RKS1 [Fragaria vesca subsp. vesca]	PREDICTED: Fragaria vesca subsp. vesca uncharacterized LOC101310880 (LOC101310880), mRNA	RKS1_ARATH G-type lectin S-receptor-like serine/threonine-protein kinase RKS1 OS=Arabidopsis thaliana GN=RKS1 PE=3 SV=3	--	interleukin-1 receptor-associated kinase 4 [EC:2.7.11.1]	GO:0016310//phosphorylation	GO:0004672//protein kinase activity;GO:0000166//nucleotide binding	-	ko04075//Plant hormone signal transduction;ko04626//Plant-pathogen interaction
	Unigene13434	-	2.23063	PREDICTED: G-type lectin S-receptor-like serine/threonine-protein kinase At1g11410 [Fragaria vesca subsp. vesca]	PREDICTED: Fragaria vesca subsp. vesca G-type lectin S-receptor-like serine/threonine-protein kinase RKS1-like (LOC101296992), misc_RNA	RKS1_ARATH G-type lectin S-receptor-like serine/threonine-protein kinase RKS1 OS=Arabidopsis thaliana GN=RKS1 PE=3 SV=3	--	--	GO:0016310//phosphorylation	GO:0004672//protein kinase activity;GO:0000166//nucleotide binding	-	--
	Unigene13751	1.49344	2.92587	PREDICTED: G-type lectin S-receptor-like serine/threonine-protein kinase RKS1 [Fragaria vesca subsp. vesca]	PREDICTED: Fragaria vesca subsp. vesca G-type lectin S-receptor-like serine/threonine-protein kinase RKS1-like (LOC101314357), mRNA	RKS1_ARATH G-type lectin S-receptor-like serine/threonine-protein kinase RKS1 OS=Arabidopsis thaliana GN=RKS1 PE=3 SV=3	Serine/threonine protein kinase	interleukin-1 receptor-associated kinase 4 [EC:2.7.11.1]	GO:0016310//phosphorylation	GO:0004672//protein kinase activity;GO:0000166//nucleotide binding	-	ko04626//Plant-pathogen interaction
	Unigene13902	3.66516	3.96696	PREDICTED: probable receptor-like protein kinase At5g39030 [Pyrus x bretschneideri]	PREDICTED: Fragaria vesca subsp. vesca probable receptor-like protein kinase At1g67000-like (LOC101306669), mRNA	LRK10_WHEAT Rust resistance kinase Lr10 OS=Triticum aestivum GN=LRK10 PE=2 SV=1	Serine/threonine protein kinase	somatic embryogenesis receptor kinase 4 [EC:2.7.10.1 2.7.11.1]	-	GO:0004672//protein kinase activity;GO:0000166//nucleotide binding	-	ko04075//Plant hormone signal transduction;ko04626//Plant-pathogen interaction
	Unigene13937	-	1.29146	PREDICTED: G-type lectin S-receptor-like serine/threonine-protein kinase RKS1 [Fragaria vesca subsp. vesca]	PREDICTED: Fragaria vesca subsp. vesca uncharacterized LOC101310880 (LOC101310880), mRNA	RKS1_ARATH G-type lectin S-receptor-like serine/threonine-protein kinase RKS1 OS=Arabidopsis thaliana GN=RKS1 PE=3 SV=3	Serine/threonine protein kinase	interleukin-1 receptor-associated kinase 4 [EC:2.7.11.1]	GO:0048544//recognition of pollen;GO:0006468//protein phosphorylation	GO:0005524//ATP binding;GO:0004674//protein serine/threonine kinase activity	-	ko04626//Plant-pathogen interaction
	Unigene14085	-	1.7869	PREDICTED: G-type lectin S-receptor-like serine/threonine-protein kinase RKS1 [Fragaria vesca subsp. vesca]	PREDICTED: Fragaria vesca subsp. vesca uncharacterized LOC101310880 (LOC101310880), mRNA	RKS1_ARATH G-type lectin S-receptor-like serine/threonine-protein kinase RKS1 OS=Arabidopsis thaliana GN=RKS1 PE=3 SV=3	Serine/threonine protein kinase	interleukin-1 receptor-associated kinase 4 [EC:2.7.11.1]	GO:0048544//recognition of pollen;GO:0006468//protein phosphorylation	GO:0005524//ATP binding;GO:0004674//protein serine/threonine kinase activity	-	--
	Unigene15474	-	4.51648	PREDICTED: G-type lectin S-receptor-like serine/threonine-protein kinase CES101 [Prunus mume]	--	B120_ARATH G-type lectin S-receptor-like serine/threonine-protein kinase B120 OS=Arabidopsis thaliana GN=B120 PE=2 SV=1	--	--	-	GO:0016301//kinase activity	-	--
	Unigene16358	-	2.66753	PREDICTED: G-type lectin S-receptor-like serine/threonine-protein kinase At4g27290 isoform X2 [Fragaria vesca subsp. vesca]	PREDICTED: Fragaria vesca subsp. vesca uncharacterized LOC101296759 (LOC101296759), mRNA	Y4729_ARATH G-type lectin S-receptor-like serine/threonine-protein kinase At4g27290 OS=Arabidopsis thaliana GN=At4g27290 PE=3 SV=4	Serine/threonine protein kinase	interleukin-1 receptor-associated kinase 4 [EC:2.7.11.1]	GO:0048544//recognition of pollen;GO:0006468//protein phosphorylation	GO:0005524//ATP binding;GO:0004674//protein serine/threonine kinase activity	-	ko04626//Plant-pathogen interaction
	Unigene16589	-	1.33335	PREDICTED: G-type lectin S-receptor-like serine/threonine-protein kinase CES101 [Fragaria vesca subsp. vesca]	PREDICTED: Fragaria vesca subsp. vesca G-type lectin S-receptor-like serine/threonine-protein kinase CES101-like (LOC101309951), mRNA	CE101_ARATH G-type lectin S-receptor-like serine/threonine-protein kinase CES101 OS=Arabidopsis thaliana GN=CES101 PE=2 SV=2	Serine/threonine protein kinase	serine/threonine-protein kinase PBS1 [EC:2.7.11.1]	GO:0048544//recognition of pollen;GO:0006468//protein phosphorylation	GO:0005524//ATP binding;GO:0004674//protein serine/threonine kinase activity	-	ko04626//Plant-pathogen interaction
	Unigene23597	-	1.1863	PREDICTED: probable receptor-like protein kinase At1g67000 isoform X2 [Fragaria vesca subsp. vesca]	PREDICTED: Fragaria vesca subsp. vesca probable receptor-like protein kinase At1g67000-like (LOC101314404), mRNA	LRK10_WHEAT Rust resistance kinase Lr10 OS=Triticum aestivum GN=LRK10 PE=2 SV=1	Serine/threonine protein kinase	interleukin-1 receptor-associated kinase 4 [EC:2.7.11.1]	GO:0006468//protein phosphorylation	GO:0030247//polysaccharide binding;GO:0005524//ATP binding;GO:0004674//protein serine/threonine kinase activity	-	ko04075//Plant hormone signal transduction;ko04626//Plant-pathogen interaction
	Unigene24101	2.28087	2.70539	PREDICTED: probable receptor-like protein kinase At1g67000 isoform X1 [Fragaria vesca subsp. vesca]	PREDICTED: Fragaria vesca subsp. vesca probable receptor-like protein kinase At1g67000-like (LOC101308424), mRNA	LRK10_WHEAT Rust resistance kinase Lr10 OS=Triticum aestivum GN=LRK10 PE=2 SV=1	Serine/threonine protein kinase	interleukin-1 receptor-associated kinase 4 [EC:2.7.11.1]	-	-	-	--
	Unigene24527	1.96962	2.90704	PREDICTED: G-type lectin S-receptor-like serine/threonine-protein kinase CES101 [Fragaria vesca subsp. vesca]	PREDICTED: Fragaria vesca subsp. vesca G-type lectin S-receptor-like serine/threonine-protein kinase CES101-like (LOC101312394), mRNA	CE101_ARATH G-type lectin S-receptor-like serine/threonine-protein kinase CES101 OS=Arabidopsis thaliana GN=CES101 PE=2 SV=2	Serine/threonine protein kinase	interleukin-1 receptor-associated kinase 4 [EC:2.7.11.1]	GO:0048544//recognition of pollen;GO:0006468//protein phosphorylation	GO:0005524//ATP binding;GO:0004674//protein serine/threonine kinase activity	-	ko04626//Plant-pathogen interaction
	Unigene26138	-	13.4484	PREDICTED: G-type lectin S-receptor-like serine/threonine-protein kinase B120 [Prunus mume]	PREDICTED: Fragaria vesca subsp. vesca G-type lectin S-receptor-like serine/threonine-protein kinase CES101-like (LOC101312394), mRNA	Y1136_ARATH G-type lectin S-receptor-like serine/threonine-protein kinase At1g61360 OS=Arabidopsis thaliana GN=At1g61360 PE=2 SV=1	--	--	GO:0048544//recognition of pollen;GO:0006468//protein phosphorylation	GO:0005524//ATP binding;GO:0004674//protein serine/threonine kinase activity	-	--
	Unigene26877	-	3.60599	PREDICTED: probable receptor-like protein kinase At5g39020 [Fragaria vesca subsp. vesca]	PREDICTED: Fragaria vesca subsp. vesca probable receptor-like protein kinase At5g39020-like (LOC101307840), mRNA	LRK10_WHEAT Rust resistance kinase Lr10 OS=Triticum aestivum GN=LRK10 PE=2 SV=1	Serine/threonine protein kinase	interleukin-1 receptor-associated kinase 4 [EC:2.7.11.1]	-	-	-	ko04626//Plant-pathogen interaction
	Unigene27516	-	2.80881	PREDICTED: G-type lectin S-receptor-like serine/threonine-protein kinase RKS1 [Fragaria vesca subsp. vesca]	PREDICTED: Fragaria vesca subsp. vesca G-type lectin S-receptor-like serine/threonine-protein kinase RKS1-like (LOC101292199), mRNA	RKS1_ARATH G-type lectin S-receptor-like serine/threonine-protein kinase RKS1 OS=Arabidopsis thaliana GN=RKS1 PE=3 SV=3	--	--	GO:0016310//phosphorylation	GO:0004672//protein kinase activity;GO:0000166//nucleotide binding	-	--
	Unigene28093	-	2.222	PREDICTED: receptor like protein kinase S.2-like [Fragaria vesca subsp. vesca]	PREDICTED: Fragaria vesca subsp. vesca receptor like protein kinase S.2-like (LOC101302937), mRNA	LRKS2_ARATH Receptor like protein kinase S.2 OS=Arabidopsis thaliana GN=LECRKS2 PE=2 SV=2	Serine/threonine protein kinase	brassinosteroid insensitive 1-associated receptor kinase 1 [EC:2.7.10.1 2.7.11.1]	GO:0006468//protein phosphorylation	GO:0005524//ATP binding;GO:0004674//protein serine/threonine kinase activity	-	ko04075//Plant hormone signal transduction;ko04626//Plant-pathogen interaction
	Unigene30831	-	2.58307	PREDICTED: L-type lectin-domain containing receptor kinase S.6 [Fragaria vesca subsp. vesca]	PREDICTED: Fragaria vesca subsp. vesca L-type lectin-domain containing receptor kinase S.6-like (LOC101300544), mRNA	LRKS6_ARATH L-type lectin-domain containing receptor kinase S.6 OS=Arabidopsis thaliana GN=LECRKS6 PE=2 SV=1	Serine/threonine protein kinase	interleukin-1 receptor-associated kinase 4 [EC:2.7.11.1]	GO:0006468//protein phosphorylation	GO:0030246//carbohydrate binding;GO:0005524//ATP binding;GO:0004674//protein serine/threonine kinase activity	-	ko04075//Plant hormone signal transduction;ko04626//Plant-pathogen interaction
	Unigene31048	2.21791	3.67962	PREDICTED: LOW QUALITY PROTEIN: L-type lectin-domain containing receptor kinase IX.1-like [Fragaria vesca subsp. vesca]	PREDICTED: Fragaria vesca subsp. vesca L-type lectin-domain containing receptor kinase IX.1-like (LOC101292253), misc_RNA	LRK91_ARATH L-type lectin-domain containing receptor kinase IX.1 OS=Arabidopsis thaliana GN=LECRK91 PE=1 SV=1	Serine/threonine protein kinase	interleukin-1 receptor-associated kinase 4 [EC:2.7.11.1]	GO:0006468//protein phosphorylation	GO:0030246//carbohydrate binding;GO:0005524//ATP binding;GO:0004674//protein serine/threonine kinase activity	-	ko04626//Plant-pathogen interaction
	Unigene31106	2.75465	5.11252	PREDICTED: G-type lectin S-receptor-like serine/threonine-protein kinase RLK1 [Fragaria vesca subsp. vesca]	PREDICTED: Fragaria vesca subsp. vesca G-type lectin S-receptor-like serine/threonine-protein kinase RLK1-like (LOC101305923), mRNA	LERK3_ORYSI G-type lectin S-receptor-like serine/threonine-protein kinase LECRK3 OS=Oryza sativa subsp. indica GN=LECRK3 PE=3 SV=2	Serine/threonine protein kinase	somatic embryogenesis receptor kinase 4 [EC:2.7.10.1 2.7.11.1]	-	-	-	ko04075//Plant hormone signal transduction;ko04626//Plant-pathogen interaction
	Unigene32383	-	3.19072	PREDICTED: G-type lectin S-receptor-like serine/threonine-protein kinase SD1-29 [Fragaria vesca subsp. vesca]	PREDICTED: Fragaria vesca subsp. vesca G-type lectin S-receptor-like serine/threonine-protein kinase SD1-29-like (LOC101312617), mRNA	Y1643_ARATH G-type lectin S-receptor-like serine/threonine-protein kinase At1g61430 OS=Arabidopsis thaliana GN=At1g61430 PE=2 SV=2	--	interleukin-1 receptor-associated kinase 4 [EC:2.7.11.1]	GO:0048544//recognition of pollen;GO:0006468//protein phosphorylation	GO:0005524//ATP binding;GO:0004674//protein serine/threonine kinase activity	-	ko04626//Plant-pathogen interaction
	Unigene32764	-	3.47569	PREDICTED: G-type lectin S-receptor-like serine/threonine-protein kinase At2g19130 [Fragaria vesca subsp. vesca]	PREDICTED: Fragaria vesca subsp. vesca G-type lectin S-receptor-like serine/threonine-protein kinase At2g19130-like (LOC101291076), mRNA	Y2913_ARATH G-type lectin S-receptor-like serine/threonine-protein kinase At2g19130 OS=Arabidopsis thaliana GN=At2g19130 PE=2 SV=1	Serine/threonine protein kinase	brassinosteroid insensitive 1-associated receptor kinase 1 [EC:2.7.10.1 2.7.11.1]	GO:0048544//recognition of pollen;GO:0006468//protein phosphorylation	GO:0005524//ATP binding;GO:0004674//protein serine/threonine kinase activity	-	ko04075//Plant hormone signal transduction;ko04626//Plant-pathogen interaction;ko02010//ABC transporters
	Unigene34761	1.40268	2.78771	PREDICTED: G-type lectin S-receptor-like serine/threonine-protein kinase At5g35370 [Fragaria vesca subsp. vesca]	PREDICTED: Fragaria vesca subsp. vesca G-type lectin S-receptor-like serine/threonine-protein kinase At5g35370-like (LOC101296178), mRNA	Y5537_ARATH G-type lectin S-receptor-like serine/threonine-protein kinase At5g35370 OS=Arabidopsis thaliana GN=At5g35370 PE=2 SV=2	Serine/threonine protein kinase	interleukin-1 receptor-associated kinase 4 [EC:2.7.11.1]	GO:0018108//peptidyl-tyrosine phosphorylation;GO:0048544//recognition of pollen	GO:0004715//non-membrane spanning protein tyrosine kinase activity;GO:0005524//ATP binding;GO:0004674//protein serine/threonine kinase activity	-	ko04075//Plant hormone signal transduction;ko04626//Plant-pathogen interaction
	Unigene359	-	3.0026	PREDICTED: G-type lectin S-receptor-like serine/threonine-protein kinase At4g27290 isoform X2 [Fragaria vesca subsp. vesca]	PREDICTED: Fragaria vesca subsp. vesca uncharacterized LOC101296759 (LOC101296759), mRNA	Y4729_ARATH G-type lectin S-receptor-like serine/threonine-protein kinase At4g27290 OS=Arabidopsis thaliana GN=At4g27290 PE=3 SV=4	--	somatic embryogenesis receptor kinase 4 [EC:2.7.10.1 2.7.11.1]	GO:0048544//recognition of pollen;GO:0006468//protein phosphorylation	GO:0005524//ATP binding;GO:0004674//protein serine/threonine kinase activity	-	ko04075//Plant hormone signal transduction;ko04626//Plant-pathogen interaction
	Unigene37587	-	3.50948	PREDICTED: G-type lectin S-receptor-like serine/threonine-protein kinase At1g11410 [Fragaria vesca subsp. vesca]	PREDICTED: Fragaria vesca subsp. vesca uncharacterized LOC101305644 (LOC101305644), mRNA	Y1105_ARATH Probable receptor-like protein kinase At1g11050 OS=Arabidopsis thaliana GN=At1g11050 PE=2 SV=1	Serine/threonine protein kinase	interleukin-1 receptor-associated kinase 4 [EC:2.7.11.1]	-	-	-	ko04075//Plant hormone signal transduction
	Unigene37592	-	2.59943	PREDICTED: G-type lectin S-receptor-like serine/threonine-protein kinase At2g19130 [Prunus mume]	PREDICTED: Fragaria vesca subsp. vesca uncharacterized LOC101305924 (LOC101305924), misc_RNA	Y2913_ARATH G-type lectin S-receptor-like serine/threonine-protein kinase At2g19130 OS=Arabidopsis thaliana GN=At2g19130 PE=2 SV=1	Serine/threonine protein kinase	brassinosteroid insensitive 1-associated receptor kinase 1 [EC:2.7.10.1 2.7.11.1]	GO:0009987//cellular process	GO:0016301//kinase activity	-	ko04075//Plant hormone signal transduction;ko04626//Plant-pathogen interaction
	Unigene37723	3.06337	3.61157	PREDICTED: L-type lectin-domain containing receptor kinase IX.1-like [Pyrus x bretschneideri]	PREDICTED: Fragaria vesca subsp. vesca L-type lectin-domain containing receptor kinase IX.1-like (LOC101296257), mRNA	LRK91_ARATH L-type lectin-domain containing receptor kinase IX.1 OS=Arabidopsis thaliana GN=LECRK91 PE=1 SV=1	Serine/threonine protein kinase	interleukin-1 receptor-associated kinase 4 [EC:2.7.11.1]	-	GO:0004672//protein kinase activity;GO:0000166//nucleotide binding	-	ko04626//Plant-pathogen interaction
	Unigene38272	1.34393	-	PREDICTED: G-type lectin S-receptor-like serine/threonine-protein kinase At1g67520 [Prunus mume]	PREDICTED: Fragaria vesca subsp. vesca G-type lectin S-receptor-like serine/threonine-protein kinase At1g67520-like (LOC101314048), misc_RNA	Y1675_ARATH G-type lectin S-receptor-like serine/threonine-protein kinase At1g67520 OS=Arabidopsis thaliana GN=At1g67520 PE=2 SV=3	--	protein brassinosteroid insensitive 1 [EC:2.7.10.1 2.7.11.1]	-	GO:0016301//kinase activity	-	ko04075//Plant hormone signal transduction;ko04626//Plant-pathogen interaction
	Unigene38910	-	1.89432	PREDICTED: G-type lectin S-receptor-like serine/threonine-protein kinase At1g34300 [Fragaria vesca subsp. vesca]	PREDICTED: Fragaria vesca subsp. vesca G-type lectin S-receptor-like serine/threonine-protein kinase At1g34300-like (LOC101302526), mRNA	Y1343_ARATH G-type lectin S-receptor-like serine/threonine-protein kinase At1g34300 OS=Arabidopsis thaliana GN=At1g34300 PE=2 SV=1	Serine/threonine protein kinase	interleukin-1 receptor-associated kinase 4 [EC:2.7.11.1]	GO:0048544//recognition of pollen;GO:0006468//protein phosphorylation	GO:0005524//ATP binding;GO:0004674//protein serine/threonine kinase activity	-	ko04075//Plant hormone signal transduction;ko04626//Plant-pathogen interaction
	Unigene39609	-	4.08524	PREDICTED: G-type lectin S-receptor-like serine/threonine-protein kinase At4g03230 [Malus domestica]	PREDICTED: Fragaria vesca subsp. vesca G-type lectin S-receptor-like serine/threonine-protein kinase At4g03230-like (LOC101304754), mRNA	Y4230_ARATH G-type lectin S-receptor-like serine/threonine-protein kinase At4g03230 OS=Arabidopsis thaliana GN=At4g03230 PE=3 SV=3	--	somatic embryogenesis receptor kinase 4 [EC:2.7.10.1 2.7.11.1]	-	-	-	ko04075//Plant hormone signal transduction;ko04626//Plant-pathogen interaction
	Unigene40634	-	3.63194	PREDICTED: G-type lectin S-receptor-like serine/threonine-protein kinase RLK1 [Malus domestica]	PREDICTED: Fragaria vesca subsp. vesca G-type lectin S-receptor-like serine/threonine-protein kinase RLK1-like (LOC101305923), mRNA	LERK3_ORYSJ G-type lectin S-receptor-like serine/threonine-protein kinase LECRK3 OS=Oryza sativa subsp. japonica GN=LECRK3 PE=3 SV=2	--	--	-	GO:0016301//kinase activity	-	--
	Unigene41642	3.41008	6.09302	PREDICTED: probable L-type lectin-domain containing receptor kinase S.5 [Fragaria vesca subsp. vesca]	PREDICTED: Fragaria vesca subsp. vesca probable L-type lectin-domain containing receptor kinase S.5-like (LOC101314154), mRNA	LRKS5_ARATH Probable L-type lectin-domain containing receptor kinase S.5 OS=Arabidopsis thaliana GN=LECRKS5 PE=2 SV=1	Serine/threonine protein kinase	interleukin-1 receptor-associated kinase 4 [EC:2.7.11.1]	GO:0006468//protein phosphorylation	GO:0030246//carbohydrate binding;GO:0005524//ATP binding;GO:0004674//protein serine/threonine kinase activity	-	ko04075//Plant hormone signal transduction;ko04626//Plant-pathogen interaction
	Unigene43679	3.73616	4.17731	PREDICTED: G-type lectin S-receptor-like serine/threonine-protein kinase RLK1 [Fragaria vesca subsp. vesca]	PREDICTED: Fragaria vesca subsp. vesca G-type lectin S-receptor-like serine/threonine-protein kinase RLK1-like (LOC101307160), mRNA	LERK1_ORYSJ G-type lectin S-receptor-like serine/threonine-protein kinase LECRK1 OS=Oryza sativa subsp. japonica GN=LECRK1 PE=2 SV=1	Serine/threonine protein kinase	somatic embryogenesis receptor kinase 1 [EC:2.7.10.1 2.7.11.1]	GO:0016310//phosphorylation	GO:0004672//protein kinase activity;GO:0000166//nucleotide binding	-	ko04075//Plant hormone signal transduction;ko04626//Plant-pathogen interaction
	Unigene4613	1.22591	2.54919	PREDICTED: G-type lectin S-receptor-like serine/threonine-protein kinase RKS1 [Fragaria vesca subsp. vesca]	PREDICTED: Fragaria vesca subsp. vesca G-type lectin S-receptor-like serine/threonine-protein kinase RKS1-like (LOC101314357), mRNA	RKS1_ARATH G-type lectin S-receptor-like serine/threonine-protein kinase RKS1 OS=Arabidopsis thaliana GN=RKS1 PE=3 SV=3	--	--	GO:0016310//phosphorylation	GO:0004672//protein kinase activity;GO:0000166//nucleotide binding	-	--
	Unigene5269	-	1.09106	PREDICTED: G-type lectin S-receptor-like serine/threonine-protein kinase RKS1 [Fragaria vesca subsp. vesca]	PREDICTED: Fragaria vesca subsp. vesca G-type lectin S-receptor-like serine/threonine-protein kinase RKS1-like (LOC101314357), mRNA	Y1112_ARATH G-type lectin S-receptor-like serine/threonine-protein kinase At1g11280 OS=Arabidopsis thaliana GN=At1g11280 PE=2 SV=1	Serine/threonine protein kinase	interleukin-1 receptor-associated kinase 4 [EC:2.7.11.1]	-	-	-	--
	Unigene53311	-	4.07287	PREDICTED: G-type lectin S-receptor-like serine/threonine-protein kinase RLK1 isoform X1 [Pyrus x bretschneideri]	--	--	--	--	-	-	-	--
	Unigene5333	-	3.72494	PREDICTED: probable receptor-like protein kinase At1g67000 [Fragaria vesca subsp. vesca]	PREDICTED: Fragaria vesca subsp. vesca probable receptor-like protein kinase At1g67000-like (LOC101306669), mRNA	LRK10_WHEAT Rust resistance kinase Lr10 OS=Triticum aestivum GN=LRK10 PE=2 SV=1	Serine/threonine protein kinase	interleukin-1 receptor-associated kinase 4 [EC:2.7.11.1]	GO:0006468//protein phosphorylation	GO:0005524//ATP binding;GO:0004674//protein serine/threonine kinase activity	-	ko04075//Plant hormone signal transduction;ko04626//Plant-pathogen interaction
	Unigene5774	-	1.03863	PREDICTED: G-type lectin S-receptor-like serine/threonine-protein kinase At1g11410 isoform X2 [Pyrus x bretschneideri]	PREDICTED: Fragaria vesca subsp. vesca G-type lectin S-receptor-like serine/threonine-protein kinase RKS1-like (LOC101291612), mRNA	RKS1_ARATH G-type lectin S-receptor-like serine/threonine-protein kinase RKS1 OS=Arabidopsis thaliana GN=RKS1 PE=3 SV=3	--	--	GO:0016310//phosphorylation	GO:0004672//protein kinase activity;GO:0000166//nucleotide binding	-	--
	Unigene59753	-	2.10922	PREDICTED: G-type lectin S-receptor-like serine/threonine-protein kinase At1g11410 [Fragaria vesca subsp. vesca]	PREDICTED: Fragaria vesca subsp. vesca G-type lectin S-receptor-like serine/threonine-protein kinase RKS1-like (LOC101296992), misc_RNA	Y4230_ARATH G-type lectin S-receptor-like serine/threonine-protein kinase At4g03230 OS=Arabidopsis thaliana GN=At4g03230 PE=3 SV=3	Serine/threonine protein kinase	interleukin-1 receptor-associated kinase 4 [EC:2.7.11.1]	GO:0048544//recognition of pollen;GO:0006468//protein phosphorylation	GO:0005524//ATP binding;GO:0004674//protein serine/threonine kinase activity	-	ko04626//Plant-pathogen interaction
	Unigene60107	-	7.6956	PREDICTED: G-type lectin S-receptor-like serine/threonine-protein kinase RLK1 [Fragaria vesca subsp. vesca]	PREDICTED: Fragaria vesca subsp. vesca G-type lectin S-receptor-like serine/threonine-protein kinase RLK1-like (LOC101305923), mRNA	LERK2_ORYSJ G-type lectin S-receptor-like serine/threonine-protein kinase LECRK2 OS=Oryza sativa subsp. japonica GN=LECRK2 PE=3 SV=1	--	--	-	GO:0016772//transferase activity, transferring phosphorus-containing groups	-	--
	Unigene60241	-	14.439	PREDICTED: probable L-type lectin-domain containing receptor kinase S.5 [Fragaria vesca subsp. vesca]	PREDICTED: Fragaria vesca subsp. vesca probable L-type lectin-domain containing receptor kinase S.5-like (LOC101308731), mRNA	LRKS5_ARATH Probable L-type lectin-domain containing receptor kinase S.5 OS=Arabidopsis thaliana GN=LECRKS5 PE=2 SV=1	Serine/threonine protein kinase	interleukin-1 receptor-associated kinase 4 [EC:2.7.11.1]	GO:0006468//protein phosphorylation	GO:0030246//carbohydrate binding;GO:0005524//ATP binding;GO:0004674//protein serine/threonine kinase activity	-	--
	Unigene66483	3.15241	2.71707	PREDICTED: G-type lectin S-receptor-like serine/threonine-protein kinase CES101 [Fragaria vesca subsp. vesca]	PREDICTED: Fragaria vesca subsp. vesca G-type lectin S-receptor-like serine/threonine-protein kinase CES101-like (LOC101312394), mRNA	Y1133_ARATH G-type lectin S-receptor-like serine/threonine-protein kinase At1g11330 OS=Arabidopsis thaliana GN=At1g11330 PE=2 SV=3	--	--	GO:0009987//cellular process	GO:0004672//protein kinase activity	-	--
	Unigene66484	2.19662	3.27525	PREDICTED: G-type lectin S-receptor-like serine/threonine-protein kinase CES101 [Fragaria vesca subsp. vesca]	PREDICTED: Fragaria vesca subsp. vesca G-type lectin S-receptor-like serine/threonine-protein kinase CES101-like (LOC101312394), mRNA	Y1133_ARATH G-type lectin S-receptor-like serine/threonine-protein kinase At1g11330 OS=Arabidopsis thaliana GN=At1g11330 PE=2 SV=3	Serine/threonine protein kinase	interleukin-1 receptor-associated kinase 4 [EC:2.7.11.1]	GO:0048544//recognition of pollen;GO:0006468//protein phosphorylation	GO:0005524//ATP binding;GO:0004674//protein serine/threonine kinase activity	-	ko04626//Plant-pathogen interaction
	Unigene7110	-	4.02201	PREDICTED: probable receptor-like protein kinase At1g67000 [Fragaria vesca subsp. vesca]	PREDICTED: Fragaria vesca subsp. vesca probable receptor-like protein kinase At1g67000-like (LOC101306669), mRNA	LRK10_WHEAT Rust resistance kinase Lr10 OS=Triticum aestivum GN=LRK10 PE=2 SV=1	Serine/threonine protein kinase	interleukin-1 receptor-associated kinase 4 [EC:2.7.11.1]	GO:0006468//protein phosphorylation	GO:0005524//ATP binding;GO:0004674//protein serine/threonine kinase activity	-	ko04075//Plant hormone signal transduction;ko04626//Plant-pathogen interaction
	Unigene7843	3.9815	3.42321	PREDICTED: probable receptor-like protein kinase At1g67000 [Fragaria vesca subsp. vesca]	PREDICTED: Fragaria vesca subsp. vesca probable receptor-like protein kinase At1g67000-like (LOC101306669), mRNA	LRK10_WHEAT Rust resistance kinase Lr10 OS=Triticum aestivum GN=LRK10 PE=2 SV=1	Serine/threonine protein kinase	interleukin-1 receptor-associated kinase 4 [EC:2.7.11.1]	GO:0006468//protein phosphorylation	GO:0005524//ATP binding;GO:0004674//protein serine/threonine kinase activity	-	ko04075//Plant hormone signal transduction;ko04626//Plant-pathogen interaction
	Unigene8458	-	1.78392	PREDICTED: G-type lectin S-receptor-like serine/threonine-protein kinase RKS1 [Fragaria vesca subsp. vesca]	PREDICTED: Fragaria vesca subsp. vesca uncharacterized LOC101310880 (LOC101310880), mRNA	RKS1_ARATH G-type lectin S-receptor-like serine/threonine-protein kinase RKS1 OS=Arabidopsis thaliana GN=RKS1 PE=3 SV=3	Serine/threonine protein kinase	interleukin-1 receptor-associated kinase 4 [EC:2.7.11.1]	GO:0048544//recognition of pollen;GO:0006468//protein phosphorylation	GO:0005524//ATP binding;GO:0004674//protein serine/threonine kinase activity	-	ko04626//Plant-pathogen interaction
	Unigene9110	3.39336	5.79935	PREDICTED: L-type lectin-domain containing receptor kinase S.4-like [Fragaria vesca subsp. vesca]	PREDICTED: Fragaria vesca subsp. vesca L-type lectin-domain containing receptor kinase S.4-like (LOC101309756), mRNA	LRKS4_ARATH L-type lectin-domain containing receptor kinase S.4 OS=Arabidopsis thaliana GN=LECRKS4 PE=2 SV=1	Serine/threonine protein kinase	interleukin-1 receptor-associated kinase 4 [EC:2.7.11.1]	GO:0006468//protein phosphorylation	GO:0030246//carbohydrate binding;GO:0005524//ATP binding;GO:0004674//protein serine/threonine kinase activity	-	ko04075//Plant hormone signal transduction;ko04626//Plant-pathogen interaction
	Unigene9762	-	1.18231	PREDICTED: G-type lectin S-receptor-like serine/threonine-protein kinase RKS1 [Fragaria vesca subsp. vesca]	PREDICTED: Fragaria vesca subsp. vesca uncharacterized LOC101310880 (LOC101310880), mRNA	Y1141_ARATH G-type lectin S-receptor-like serine/threonine-protein kinase At1g11410 OS=Arabidopsis thaliana GN=At1g11410 PE=3 SV=3	--	interleukin-1 receptor-associated kinase 4 [EC:2.7.11.1]	GO:0009987//cellular process	GO:0016301//kinase activity	-	ko04075//Plant hormone signal transduction;ko04626//Plant-pathogen interaction
LRR(leucine-rich repeat receptor)	CL1040.Contig38	-	2.31315	PREDICTED: probable leucine-rich repeat receptor-like serine/threonine-protein kinase At3g14840 [Fragaria vesca subsp. vesca]	PREDICTED: Fragaria vesca subsp. vesca uncharacterized LOC101295621 (LOC101295621), misc_RNA	PTA10_ARATH Protein PLASTID TRANSCRIPTIONALLY ACTIVE 10 OS=Arabidopsis thaliana GN=PTAC10 PE=1 SV=1	--	--	GO:0006468//protein phosphorylation	GO:0005524//ATP binding;GO:0004674//protein serine/threonine kinase activity	-	--
	CL10596.Contig1	1.5897	1.30019	PREDICTED: probable LRR receptor-like serine/threonine-protein kinase At1g53440 [Fragaria vesca subsp. vesca]	PREDICTED: Fragaria vesca subsp. vesca probable LRR receptor-like serine/threonine-protein kinase At1g07650-like (LOC101295405), mRNA	--	--	--	-	GO:0004672//protein kinase activity;GO:0000166//nucleotide binding	-	--
	CL10872.Contig1	-	5.74219	PREDICTED: probable leucine-rich repeat receptor-like serine/threonine-protein kinase At3g14840 isoform X2 [Fragaria vesca subsp. vesca]	PREDICTED: Fragaria vesca subsp. vesca probable leucine-rich repeat receptor-like serine/threonine-protein kinase At3g14840-like (LOC101293282), mRNA	--	--	--	-	GO:0004672//protein kinase activity	-	--
	CL10872.Contig2	-	3.73371	PREDICTED: probable leucine-rich repeat receptor-like serine/threonine-protein kinase At3g14840 isoform X2 [Fragaria vesca subsp. vesca]	PREDICTED: Fragaria vesca subsp. vesca probable leucine-rich repeat receptor-like serine/threonine-protein kinase At3g14840-like (LOC101293282), mRNA	--	--	--	-	GO:0004672//protein kinase activity	-	--
	CL11584.Contig2	-	1.21691	PREDICTED: probable LRR receptor-like serine/threonine-protein kinase At4g08850 [Fragaria vesca subsp. vesca]	PREDICTED: Fragaria vesca subsp. vesca probable LRR receptor-like serine/threonine-protein kinase At4g08850-like (LOC101310492), mRNA	MIK2_ARATH MDIS1-interacting receptor like kinase 2 OS=Arabidopsis thaliana GN=MIK2 PE=1 SV=3	Leucine-rich repeat (LRR) protein	LRR receptor-like serine/threonine-protein kinase FLS2 [EC:2.7.11.1]	GO:0018108//peptidyl-tyrosine phosphorylation;GO:0000165//MAPK cascade	GO:0016491//oxidoreductase activity;GO:0004713//protein tyrosine kinase activity;GO:0005524//ATP binding	GO:0016021//integral to membrane	ko04626//Plant-pathogen interaction
	CL11934.Contig1	1.34918	2.19095	PREDICTED: probable LRR receptor-like serine/threonine-protein kinase At4g08850 [Prunus mume]	PREDICTED: Fragaria vesca subsp. vesca probable leucine-rich repeat receptor-like protein kinase At1g35710-like (LOC101303536), mRNA	MIK2_ARATH MDIS1-interacting receptor like kinase 2 OS=Arabidopsis thaliana GN=MIK2 PE=1 SV=3	Leucine-rich repeat (LRR) protein	protein-serine/threonine kinase [EC:2.7.11.-]	GO:0018108//peptidyl-tyrosine phosphorylation;GO:0044710	GO:0004713//protein tyrosine kinase activity;GO:0005524//ATP binding	-	ko04626//Plant-pathogen interaction
	CL12931.Contig1	-	1.73779	PREDICTED: probable LRR receptor-like serine/threonine-protein kinase At4g36180 [Fragaria vesca subsp. vesca]	PREDICTED: Fragaria vesca subsp. vesca probable LRR receptor-like serine/threonine-protein kinase At4g36180-like (LOC101301354), mRNA	Y4361_ARATH Probable LRR receptor-like serine/threonine-protein kinase At4g36180 OS=Arabidopsis thaliana GN=At4g36180 PE=2 SV=1	Leucine-rich repeat (LRR) protein	LRR receptor-like serine/threonine-protein kinase FLS2 [EC:2.7.11.1]	GO:0006468//protein phosphorylation;GO:0055114//oxidation-reduction process	GO:0005524//ATP binding;GO:0032440//2-alkenal reductase [NAD(P)] activity;GO:0004674//protein serine/threonine kinase activity	GO:0016021//integral to membrane	ko04626//Plant-pathogen interaction
	CL12931.Contig3	-	14.605	PREDICTED: probable LRR receptor-like serine/threonine-protein kinase At4g36180 [Fragaria vesca subsp. vesca]	PREDICTED: Fragaria vesca subsp. vesca probable LRR receptor-like serine/threonine-protein kinase At4g36180-like (LOC101302139), mRNA	Y4361_ARATH Probable LRR receptor-like serine/threonine-protein kinase At4g36180 OS=Arabidopsis thaliana GN=At4g36180 PE=2 SV=1	Serine/threonine protein kinase	somatic embryogenesis receptor kinase 4 [EC:2.7.10.1 2.7.11.1]	GO:0006468//protein phosphorylation	GO:0005524//ATP binding;GO:0004674//protein serine/threonine kinase activity	GO:0016021//integral to membrane	ko04075//Plant hormone signal transduction;ko04626//Plant-pathogen interaction
	CL12978.Contig1	1.16769	1.97792	PREDICTED: probable LRR receptor-like serine/threonine-protein kinase At1g07650 [Fragaria vesca subsp. vesca]	PREDICTED: Fragaria vesca subsp. vesca probable LRR receptor-like serine/threonine-protein kinase At1g07650-like (LOC101295405), mRNA	Y3148_ARATH Probable leucine-rich repeat receptor-like serine/threonine-protein kinase At3g14840 OS=Arabidopsis thaliana GN=LRR-RLK PE=2 SV=1	Serine/threonine protein kinase	interleukin-1 receptor-associated kinase 4 [EC:2.7.11.1]	GO:0006468//protein phosphorylation	GO:0005524//ATP binding;GO:0004674//protein serine/threonine kinase activity	-	ko04075//Plant hormone signal transduction;ko04626//Plant-pathogen interaction
	CL12978.Contig2	1.40149	2.22186	PREDICTED: probable LRR receptor-like serine/threonine-protein kinase At1g07650 [Fragaria vesca subsp. vesca]	PREDICTED: Fragaria vesca subsp. vesca probable LRR receptor-like serine/threonine-protein kinase At1g07650-like (LOC101295405), mRNA	Y1765_ARATH Probable LRR receptor-like serine/threonine-protein kinase At1g07650 OS=Arabidopsis thaliana GN=At1g07650 PE=1 SV=1	Serine/threonine protein kinase	interleukin-1 receptor-associated kinase 4 [EC:2.7.11.1]	GO:0006468//protein phosphorylation	GO:0005524//ATP binding;GO:0004674//protein serine/threonine kinase activity	-	ko04626//Plant-pathogen interaction
	CL12978.Contig3	1.67953	2.82279	PREDICTED: LOW QUALITY PROTEIN: probable leucine-rich repeat receptor-like serine/threonine-protein kinase At3g14840, partial [Fragaria vesca subsp. vesca]	PREDICTED: Fragaria vesca subsp. vesca probable LRR receptor-like serine/threonine-protein kinase At1g07650-like (LOC101295405), mRNA	Y5344_ARATH Probable LRR receptor-like serine/threonine-protein kinase At1g53440 OS=Arabidopsis thaliana GN=At1g53440 PE=2 SV=2	Serine/threonine protein kinase	interleukin-1 receptor-associated kinase 4 [EC:2.7.11.1]	GO:0006468//protein phosphorylation	GO:0005524//ATP binding;GO:0004674//protein serine/threonine kinase activity	-	ko04075//Plant hormone signal transduction;ko04626//Plant-pathogen interaction
	CL12978.Contig5	-	1.58026	PREDICTED: probable LRR receptor-like serine/threonine-protein kinase At1g07650 [Fragaria vesca subsp. vesca]	PREDICTED: Fragaria vesca subsp. vesca probable LRR receptor-like serine/threonine-protein kinase At1g07650-like (LOC101295405), mRNA	Y1765_ARATH Probable LRR receptor-like serine/threonine-protein kinase At1g07650 OS=Arabidopsis thaliana GN=At1g07650 PE=1 SV=1	Serine/threonine protein kinase	interleukin-1 receptor-associated kinase 4 [EC:2.7.11.1]	GO:0006468//protein phosphorylation	GO:0005524//ATP binding;GO:0004674//protein serine/threonine kinase activity	-	ko04075//Plant hormone signal transduction;ko04626//Plant-pathogen interaction
	CL12978.Contig7	-	1.99301	PREDICTED: probable LRR receptor-like serine/threonine-protein kinase At1g07650 [Fragaria vesca subsp. vesca]	PREDICTED: Fragaria vesca subsp. vesca probable LRR receptor-like serine/threonine-protein kinase At1g07650-like (LOC101295405), mRNA	Y3148_ARATH Probable leucine-rich repeat receptor-like serine/threonine-protein kinase At3g14840 OS=Arabidopsis thaliana GN=LRR-RLK PE=2 SV=1	Serine/threonine protein kinase	interleukin-1 receptor-associated kinase 4 [EC:2.7.11.1]	GO:0006468//protein phosphorylation	GO:0005524//ATP binding;GO:0004674//protein serine/threonine kinase activity	-	ko04075//Plant hormone signal transduction;ko04626//Plant-pathogen interaction
	CL13298.Contig4	-	2.23292	PREDICTED: probable leucine-rich repeat receptor-like protein kinase At1g35710 [Prunus mume]	PREDICTED: Fragaria vesca subsp. vesca probable LRR receptor-like serine/threonine-protein kinase At4g08850-like (LOC101293497), misc_RNA	MIK2_ARATH MDIS1-interacting receptor like kinase 2 OS=Arabidopsis thaliana GN=MIK2 PE=1 SV=3	Serine/threonine protein kinase	protein brassinosteroid insensitive 1 [EC:2.7.10.1 2.7.11.1]	GO:0018108//peptidyl-tyrosine phosphorylation	GO:0004713//protein tyrosine kinase activity;GO:0005524//ATP binding	GO:0016021//integral to membrane	ko04075//Plant hormone signal transduction
	CL13319.Contig1	-	1.48074	PREDICTED: probable leucine-rich repeat receptor-like protein kinase At1g35710 [Fragaria vesca subsp. vesca]	PREDICTED: Fragaria vesca subsp. vesca probable LRR receptor-like serine/threonine-protein kinase At4g08850-like (LOC101306319), mRNA	Y1571_ARATH Probable leucine-rich repeat receptor-like protein kinase At1g35710 OS=Arabidopsis thaliana GN=At1g35710 PE=2 SV=1	Leucine-rich repeat (LRR) protein	LRR receptor-like serine/threonine-protein kinase FLS2 [EC:2.7.11.1]	GO:0018108//peptidyl-tyrosine phosphorylation	GO:0004713//protein tyrosine kinase activity;GO:0005524//ATP binding	GO:0016020//membrane	ko04626//Plant-pathogen interaction
	CL13319.Contig2	-	1.46505	PREDICTED: probable LRR receptor-like serine/threonine-protein kinase At4g08850 [Fragaria vesca subsp. vesca]	PREDICTED: Fragaria vesca subsp. vesca probable LRR receptor-like serine/threonine-protein kinase At4g08850-like (LOC101306319), mRNA	Y1571_ARATH Probable leucine-rich repeat receptor-like protein kinase At1g35710 OS=Arabidopsis thaliana GN=At1g35710 PE=2 SV=1	Leucine-rich repeat (LRR) protein	LRR receptor-like serine/threonine-protein kinase FLS2 [EC:2.7.11.1]	GO:0018108//peptidyl-tyrosine phosphorylation	GO:0004713//protein tyrosine kinase activity;GO:0005524//ATP binding	GO:0016020//membrane	ko04626//Plant-pathogen interaction
	CL13386.Contig4	-	1.89751	PREDICTED: probable LRR receptor-like serine/threonine-protein kinase At4g08850 [Fragaria vesca subsp. vesca]	PREDICTED: Fragaria vesca subsp. vesca probable LRR receptor-like serine/threonine-protein kinase At4g08850-like (LOC101296970), mRNA	MIK2_ARATH MDIS1-interacting receptor like kinase 2 OS=Arabidopsis thaliana GN=MIK2 PE=1 SV=3	Leucine-rich repeat (LRR) protein	[EC:2.7.1.-]	GO:0018108//peptidyl-tyrosine phosphorylation	GO:0004713//protein tyrosine kinase activity;GO:0005524//ATP binding	-	--
	CL13386.Contig5	-	3.45239	PREDICTED: probable LRR receptor-like serine/threonine-protein kinase At4g08850 isoform X1 [Fragaria vesca subsp. vesca]	PREDICTED: Fragaria vesca subsp. vesca probable LRR receptor-like serine/threonine-protein kinase At4g08850-like (LOC101307501), mRNA	MIK2_ARATH MDIS1-interacting receptor like kinase 2 OS=Arabidopsis thaliana GN=MIK2 PE=1 SV=3	Serine/threonine protein kinase	protein brassinosteroid insensitive 1 [EC:2.7.10.1 2.7.11.1]	GO:0018108//peptidyl-tyrosine phosphorylation	GO:0004713//protein tyrosine kinase activity;GO:0005524//ATP binding	-	ko04075//Plant hormone signal transduction
	CL13386.Contig8	-	2.23289	PREDICTED: probable LRR receptor-like serine/threonine-protein kinase At4g08850 [Fragaria vesca subsp. vesca]	PREDICTED: Fragaria vesca subsp. vesca probable LRR receptor-like serine/threonine-protein kinase At4g08850-like (LOC101296970), mRNA	MIK2_ARATH MDIS1-interacting receptor like kinase 2 OS=Arabidopsis thaliana GN=MIK2 PE=1 SV=3	Serine/threonine protein kinase	protein brassinosteroid insensitive 1 [EC:2.7.10.1 2.7.11.1]	GO:0018108//peptidyl-tyrosine phosphorylation	GO:0004713//protein tyrosine kinase activity;GO:0005524//ATP binding	-	ko04075//Plant hormone signal transduction
	CL1393.Contig1	-	2.43695	PREDICTED: leucine-rich repeat receptor-like serine/threonine-protein kinase At2g14510 [Fragaria vesca subsp. vesca]	PREDICTED: Fragaria vesca subsp. vesca leucine-rich repeat receptor-like serine/threonine-protein kinase At2g14510-like (LOC101304279), mRNA	Y2451_ARATH Leucine-rich repeat receptor-like serine/threonine-protein kinase At2g14510 OS=Arabidopsis thaliana GN=At2g14510 PE=2 SV=1	--	somatic embryogenesis receptor kinase 1 [EC:2.7.10.1 2.7.11.1]	-	-	-	--
	CL1393.Contig2	-	2.08703	PREDICTED: leucine-rich repeat receptor-like serine/threonine-protein kinase At2g14510 [Fragaria vesca subsp. vesca]	PREDICTED: Fragaria vesca subsp. vesca leucine-rich repeat receptor-like serine/threonine-protein kinase At2g14510-like (LOC101304279), mRNA	Y2451_ARATH Leucine-rich repeat receptor-like serine/threonine-protein kinase At2g14510 OS=Arabidopsis thaliana GN=At2g14510 PE=2 SV=1	--	somatic embryogenesis receptor kinase 1 [EC:2.7.10.1 2.7.11.1]	-	-	-	--
	CL1393.Contig3	-	1.67757	PREDICTED: leucine-rich repeat receptor-like serine/threonine-protein kinase At2g14510 [Fragaria vesca subsp. vesca]	PREDICTED: Fragaria vesca subsp. vesca leucine-rich repeat receptor-like serine/threonine-protein kinase At2g14510-like (LOC101304279), mRNA	Y2451_ARATH Leucine-rich repeat receptor-like serine/threonine-protein kinase At2g14510 OS=Arabidopsis thaliana GN=At2g14510 PE=2 SV=1	--	[EC:2.7.1.-]	-	-	-	--
	CL14398.Contig16	-	1.40881	PREDICTED: probable LRR receptor-like serine/threonine-protein kinase RFK1 isoform X2 [Fragaria vesca subsp. vesca]	PREDICTED: Fragaria vesca subsp. vesca uncharacterized LOC101309990 (LOC101309990), misc_RNA	RKF1_ARATH Probable LRR receptor-like serine/threonine-protein kinase RFK1 OS=Arabidopsis thaliana GN=RKF1 PE=1 SV=1	Serine/threonine protein kinase	brassinosteroid insensitive 1-associated receptor kinase 1 [EC:2.7.10.1 2.7.11.1]	-	-	-	ko04075//Plant hormone signal transduction;ko04626//Plant-pathogen interaction
	CL14398.Contig19	-	2.15004	PREDICTED: probable LRR receptor-like serine/threonine-protein kinase RFK1 isoform X2 [Fragaria vesca subsp. vesca]	PREDICTED: Fragaria vesca subsp. vesca uncharacterized LOC101309990 (LOC101309990), misc_RNA	RKF1_ARATH Probable LRR receptor-like serine/threonine-protein kinase RFK1 OS=Arabidopsis thaliana GN=RKF1 PE=1 SV=1	Serine/threonine protein kinase	brassinosteroid insensitive 1-associated receptor kinase 1 [EC:2.7.10.1 2.7.11.1]	-	-	-	ko04075//Plant hormone signal transduction;ko04626//Plant-pathogen interaction
	CL14398.Contig2	-	1.27034	PREDICTED: probable LRR receptor-like serine/threonine-protein kinase RFK1 isoform X2 [Fragaria vesca subsp. vesca]	PREDICTED: Fragaria vesca subsp. vesca uncharacterized LOC101309990 (LOC101309990), misc_RNA	RKF1_ARATH Probable LRR receptor-like serine/threonine-protein kinase RFK1 OS=Arabidopsis thaliana GN=RKF1 PE=1 SV=1	Serine/threonine protein kinase	brassinosteroid insensitive 1-associated receptor kinase 1 [EC:2.7.10.1 2.7.11.1]	-	-	-	ko04075//Plant hormone signal transduction;ko04626//Plant-pathogen interaction
	CL14398.Contig4	-	1.90243	PREDICTED: probable LRR receptor-like serine/threonine-protein kinase RFK1 isoform X2 [Fragaria vesca subsp. vesca]	PREDICTED: Fragaria vesca subsp. vesca uncharacterized LOC101309990 (LOC101309990), misc_RNA	RKF1_ARATH Probable LRR receptor-like serine/threonine-protein kinase RFK1 OS=Arabidopsis thaliana GN=RKF1 PE=1 SV=1	Leucine-rich repeat (LRR) protein	brassinosteroid insensitive 1-associated receptor kinase 1 [EC:2.7.10.1 2.7.11.1]	GO:0006468//protein phosphorylation	GO:0005524//ATP binding;GO:0004674//protein serine/threonine kinase activity	-	ko04075//Plant hormone signal transduction;ko04626//Plant-pathogen interaction
	CL175.Contig12	2.42559	3.53175	PREDICTED: probable LRR receptor-like serine/threonine-protein kinase At3g47570 isoform X3 [Fragaria vesca subsp. vesca]	PREDICTED: Fragaria vesca subsp. vesca probable LRR receptor-like serine/threonine-protein kinase At3g47570-like (LOC101292644), mRNA	Y3475_ARATH Probable LRR receptor-like serine/threonine-protein kinase At3g47570 OS=Arabidopsis thaliana GN=At3g47570 PE=2 SV=1	Serine/threonine protein kinase	LRR receptor-like serine/threonine-protein kinase EFR [EC:2.7.11.1]	-	GO:0004672//protein kinase activity	-	ko04626//Plant-pathogen interaction
	CL1855.Contig10	-	1.4582	PREDICTED: probable leucine-rich repeat receptor-like serine/threonine-protein kinase At3g14840 [Fragaria vesca subsp. vesca]	PREDICTED: Fragaria vesca subsp. vesca probable leucine-rich repeat receptor-like serine/threonine-protein kinase At3g14840-like (LOC101306322), mRNA	Y3148_ARATH Probable leucine-rich repeat receptor-like serine/threonine-protein kinase At3g14840 OS=Arabidopsis thaliana GN=LRR-RLK PE=2 SV=1	Leucine-rich repeat (LRR) protein	LRR receptor-like serine/threonine-protein kinase FLS2 [EC:2.7.11.1]	GO:0006468//protein phosphorylation	GO:0005524//ATP binding;GO:0004674//protein serine/threonine kinase activity	-	ko04626//Plant-pathogen interaction
	CL1939.Contig4	-	1.90446	PREDICTED: probably inactive leucine-rich repeat receptor-like protein kinase At5g48380 [Fragaria vesca subsp. vesca]	PREDICTED: Fragaria vesca subsp. vesca probably inactive leucine-rich repeat receptor-like protein kinase At5g48380-like (LOC101315105), mRNA	BIR2_ARATH Inactive LRR receptor-like serine/threonine-protein kinase BIR2 OS=Arabidopsis thaliana GN=BIR2 PE=1 SV=1	--	[EC:2.7.1.-]	-	-	-	--
	CL2410.Contig3	1.988	3.04442	PREDICTED: LRR receptor-like serine/threonine-protein kinase EFR [Fragaria vesca subsp. vesca]	PREDICTED: Fragaria vesca subsp. vesca LRR receptor-like serine/threonine-protein kinase GSO1-like (LOC101294375), mRNA	RLP12_ARATH Receptor-like protein 12 OS=Arabidopsis thaliana GN=RLP12 PE=2 SV=2	Leucine-rich repeat (LRR) protein	LRR receptor-like serine/threonine-protein kinase FLS2 [EC:2.7.11.1]	-	-	-	ko04626//Plant-pathogen interaction
	CL2630.Contig1	1.39253	3.59624	PREDICTED: LOW QUALITY PROTEIN: probable LRR receptor-like serine/threonine-protein kinase At4g30520 [Fragaria vesca subsp. vesca]	PREDICTED: Fragaria vesca subsp. vesca probable LRR receptor-like serine/threonine-protein kinase At2g23950-like (LOC101302638), misc_RNA	Y4052_ARATH Probable LRR receptor-like serine/threonine-protein kinase At4g30520 OS=Arabidopsis thaliana GN=At4g30520 PE=2 SV=1	Zn-dependent alcohol dehydrogenases, class III	somatic embryogenesis receptor kinase 1 [EC:2.7.10.1 2.7.11.1]	GO:0010150//leaf senescence;GO:0006468//protein phosphorylation	GO:0005524//ATP binding;GO:0004674//protein serine/threonine kinase activity	GO:0016021//integral to membrane	--
	CL326.Contig2	2.02854	1.85039	PREDICTED: LRR receptor-like serine/threonine-protein kinase FLS2 [Fragaria vesca subsp. vesca]	PREDICTED: Fragaria vesca subsp. vesca LRR receptor-like serine/threonine-protein kinase FLS2-like (LOC101309130), mRNA	FLS2_ARATH LRR receptor-like serine/threonine-protein kinase FLS2 OS=Arabidopsis thaliana GN=FLS2 PE=1 SV=1	Leucine-rich repeat (LRR) protein	LRR receptor-like serine/threonine-protein kinase FLS2 [EC:2.7.11.1]	GO:0006468//protein phosphorylation;GO:0042742//defense response to bacterium;GO:0010359//regulation of anion channel activity;GO:0052544//defense response by callose deposition in cell wall;GO:0006898//receptor-mediated endocytosis;GO:0016045//detection of bacterium	GO:0004674//protein serine/threonine kinase activity;GO:0005524//ATP binding	GO:0016021//integral to membrane	ko04626//Plant-pathogen interaction
	CL326.Contig9	1.894	2.16912	PREDICTED: LRR receptor-like serine/threonine-protein kinase FLS2 [Fragaria vesca subsp. vesca]	PREDICTED: Fragaria vesca subsp. vesca LRR receptor-like serine/threonine-protein kinase FLS2-like (LOC101309130), mRNA	FLS2_ARATH LRR receptor-like serine/threonine-protein kinase FLS2 OS=Arabidopsis thaliana GN=FLS2 PE=1 SV=1	Leucine-rich repeat (LRR) protein	LRR receptor-like serine/threonine-protein kinase FLS2 [EC:2.7.11.1]	GO:0006468//protein phosphorylation;GO:0042742//defense response to bacterium;GO:0010359//regulation of anion channel activity;GO:0052544//defense response by callose deposition in cell wall;GO:0006898//receptor-mediated endocytosis;GO:0016045//detection of bacterium	GO:0004674//protein serine/threonine kinase activity;GO:0005524//ATP binding	GO:0016021//integral to membrane	ko04626//Plant-pathogen interaction
	CL3397.Contig4	1.34645	1.21918	PREDICTED: LRR receptor-like serine/threonine-protein kinase GSO1 [Fragaria vesca subsp. vesca]	PREDICTED: Fragaria vesca subsp. vesca LRR receptor-like serine/threonine-protein kinase GSO1-like (LOC101291672), mRNA	RLP12_ARATH Receptor-like protein 12 OS=Arabidopsis thaliana GN=RLP12 PE=2 SV=2	Leucine-rich repeat (LRR) protein	LRR receptor-like serine/threonine-protein kinase FLS2 [EC:2.7.11.1]	-	-	-	ko04626//Plant-pathogen interaction
	CL352.Contig1	7.41282	7.21878	PREDICTED: putative leucine-rich repeat receptor-like serine/threonine-protein kinase At2g24130 [Fragaria vesca subsp. vesca]	Theobroma cacao Leucine-rich receptor-like protein kinase family protein (TCM_038422) mRNA, complete cds	EFR_ARATH LRR receptor-like serine/threonine-protein kinase EFR OS=Arabidopsis thaliana GN=EFR PE=1 SV=1	Leucine-rich repeat (LRR) protein	LRR receptor-like serine/threonine-protein kinase EFR [EC:2.7.11.1]	GO:0006468//protein phosphorylation	GO:0005524//ATP binding;GO:0004674//protein serine/threonine kinase activity	GO:0016021//integral to membrane	ko04626//Plant-pathogen interaction
	CL352.Contig2	5.80225	7.51093	PREDICTED: putative leucine-rich repeat receptor-like serine/threonine-protein kinase At2g24130 [Fragaria vesca subsp. vesca]	Theobroma cacao Leucine-rich receptor-like protein kinase family protein (TCM_038422) mRNA, complete cds	FLS2_ARATH LRR receptor-like serine/threonine-protein kinase FLS2 OS=Arabidopsis thaliana GN=FLS2 PE=1 SV=1	Leucine-rich repeat (LRR) protein	LRR receptor-like serine/threonine-protein kinase FLS2 [EC:2.7.11.1]	GO:0006468//protein phosphorylation	GO:0005524//ATP binding;GO:0004674//protein serine/threonine kinase activity	GO:0016021//integral to membrane	ko04626//Plant-pathogen interaction
	CL4574.Contig3	-	1.76353	PREDICTED: probable LRR receptor-like serine/threonine-protein kinase At1g06840 isoform X1 [Prunus mume]	PREDICTED: Fragaria vesca subsp. vesca probable LRR receptor-like serine/threonine-protein kinase At1g06840-like (LOC101299099), mRNA	Y1684_ARATH Probable LRR receptor-like serine/threonine-protein kinase At1g06840 OS=Arabidopsis thaliana GN=At1g06840 PE=2 SV=2	Leucine-rich repeat (LRR) protein	LRR receptor-like serine/threonine-protein kinase FLS2 [EC:2.7.11.1]	GO:0006468//protein phosphorylation;GO:0000165//MAPK cascade	GO:0004674//protein serine/threonine kinase activity;GO:0016491//oxidoreductase activity;GO:0005524//ATP binding	GO:0016021//integral to membrane;GO:0044464//cell part	ko04626//Plant-pathogen interaction
	CL4574.Contig4	1.13742	1.67748	PREDICTED: probable LRR receptor-like serine/threonine-protein kinase At1g06840 [Fragaria vesca subsp. vesca]	PREDICTED: Fragaria vesca subsp. vesca probable LRR receptor-like serine/threonine-protein kinase At1g06840-like (LOC101299099), mRNA	Y1684_ARATH Probable LRR receptor-like serine/threonine-protein kinase At1g06840 OS=Arabidopsis thaliana GN=At1g06840 PE=2 SV=2	Serine/threonine protein kinase	interleukin-1 receptor-associated kinase 4 [EC:2.7.11.1]	GO:0006468//protein phosphorylation	GO:0005524//ATP binding;GO:0004674//protein serine/threonine kinase activity	GO:0016021//integral to membrane	ko04626//Plant-pathogen interaction
	CL4641.Contig1	-	3.83951	PREDICTED: leucine-rich repeat receptor-like protein kinase PXL2 [Fragaria vesca subsp. vesca]	PREDICTED: Fragaria vesca subsp. vesca uncharacterized LOC101313094 (LOC101313094), mRNA	TENAC_ARATH Probable aminopyrimidine aminohydrolase, mitochondrial OS=Arabidopsis thaliana GN=TNEA_C PE=2 SV=1	Putative transcription activator	thiaminase (transcriptional activator TenA) [EC:3.5.99.2]	-	-	-	ko00730//Thiamine metabolism
	CL580.Contig25	-	4.84371	PREDICTED: probable LRR receptor-like serine/threonine-protein kinase At1g56130 [Malus domestica]	PREDICTED: Vitis vinifera probable LRR receptor-like serine/threonine-protein kinase At1g56130-like (LOC100261421), mRNA	Y5614_ARATH Probable LRR receptor-like serine/threonine-protein kinase At1g56140 OS=Arabidopsis thaliana GN=At1g56140 PE=2 SV=2	Leucine-rich repeat (LRR) protein	LRR receptor-like serine/threonine-protein kinase FLS2 [EC:2.7.11.1]	GO:0006468//protein phosphorylation	GO:0005524//ATP binding;GO:0004674//protein serine/threonine kinase activity	-	ko04626//Plant-pathogen interaction
	CL5810.Contig2	1.40406	2.60855	PREDICTED: probable LRR receptor-like serine/threonine-protein kinase RKF3 [Fragaria vesca subsp. vesca]	PREDICTED: Fragaria vesca subsp. vesca probable LRR receptor-like serine/threonine-protein kinase RKF3-like (LOC101295683), mRNA	RKF3_ARATH Probable LRR receptor-like serine/threonine-protein kinase RKF3 OS=Arabidopsis thaliana GN=RKF3 PE=2 SV=1	Serine/threonine protein kinase	interleukin-1 receptor-associated kinase 4 [EC:2.7.11.1]	GO:0006468//protein phosphorylation	GO:0005524//ATP binding;GO:0004674//protein serine/threonine kinase activity	-	ko04075//Plant hormone signal transduction;ko04626//Plant-pathogen interaction
	CL6066.Contig1	-	1.16843	PREDICTED: probable LRR receptor-like serine/threonine-protein kinase At1g06840 isoform X1 [Fragaria vesca subsp. vesca] >gi|764561818|ref|XP_011461390.1| PREDICTED: probable LRR receptor-like serine/threonine-protein kinase At1g06840 isoform X1 [Fragaria vesca subsp. vesca]	PREDICTED: Fragaria vesca subsp. vesca probable LRR receptor-like serine/threonine-protein kinase At1g06840-like (LOC101314928), mRNA	Y1684_ARATH Probable LRR receptor-like serine/threonine-protein kinase At1g06840 OS=Arabidopsis thaliana GN=At1g06840 PE=2 SV=2	Serine/threonine protein kinase	LRR receptor-like serine/threonine-protein kinase FLS2 [EC:2.7.11.1]	GO:0006468//protein phosphorylation	GO:0005524//ATP binding;GO:0004674//protein serine/threonine kinase activity	GO:0016021//integral to membrane	ko04626//Plant-pathogen interaction
	CL8199.Contig2	1.62463	3.04852	PREDICTED: LRR receptor-like serine/threonine-protein kinase GSO1 [Fragaria vesca subsp. vesca]	PREDICTED: Fragaria vesca subsp. vesca LRR receptor-like serine/threonine-protein kinase GSO1-like (LOC101307785), mRNA	GSO1_ARATH LRR receptor-like serine/threonine-protein kinase GSO1 OS=Arabidopsis thaliana GN=GSO1 PE=2 SV=1	Leucine-rich repeat (LRR) protein	LRR receptor-like serine/threonine-protein kinase FLS2 [EC:2.7.11.1]	GO:0016310//phosphorylation;GO:0055114//oxidation-reduction process	GO:0016301//kinase activity;GO:0032440//2-alkenal reductase [NAD(P)] activity	-	ko04626//Plant-pathogen interaction
	CL831.Contig5	-	3.78452	PREDICTED: probable LRR receptor-like serine/threonine-protein kinase At3g47570 isoform X1 [Fragaria vesca subsp. vesca] >gi|764629392|ref|XP_011469432.1| PREDICTED: probable LRR receptor-like serine/threonine-protein kinase At3g47570 isoform X1 [Fragaria vesca subsp. vesca]	PREDICTED: Fragaria vesca subsp. vesca probable LRR receptor-like serine/threonine-protein kinase At3g47570-like (LOC101314709), mRNA	Y3475_ARATH Probable LRR receptor-like serine/threonine-protein kinase At3g47570 OS=Arabidopsis thaliana GN=At3g47570 PE=2 SV=1	Leucine-rich repeat (LRR) protein	LRR receptor-like serine/threonine-protein kinase EFR [EC:2.7.11.1]	GO:0016310//phosphorylation	GO:0004672//protein kinase activity;GO:0000166//nucleotide binding	GO:0016020//membrane	ko04626//Plant-pathogen interaction
	CL831.Contig8	-	1.84374	PREDICTED: probable LRR receptor-like serine/threonine-protein kinase At3g47570 isoform X1 [Fragaria vesca subsp. vesca] >gi|764629392|ref|XP_011469432.1| PREDICTED: probable LRR receptor-like serine/threonine-protein kinase At3g47570 isoform X1 [Fragaria vesca subsp. vesca]	PREDICTED: Fragaria vesca subsp. vesca probable LRR receptor-like serine/threonine-protein kinase At3g47570-like (LOC101314709), mRNA	Y3475_ARATH Probable LRR receptor-like serine/threonine-protein kinase At3g47570 OS=Arabidopsis thaliana GN=At3g47570 PE=2 SV=1	Leucine-rich repeat (LRR) protein	LRR receptor-like serine/threonine-protein kinase EFR [EC:2.7.11.1]	GO:0016310//phosphorylation	GO:0004672//protein kinase activity;GO:0000166//nucleotide binding	GO:0016020//membrane	ko04626//Plant-pathogen interaction
	CL8460.Contig1	-	1.03404	PREDICTED: probable LRR receptor-like serine/threonine-protein kinase At2g16250 [Fragaria vesca subsp. vesca] >gi|764546289|ref|XP_011459551.1| PREDICTED: probable LRR receptor-like serine/threonine-protein kinase At2g16250 [Fragaria vesca subsp. vesca]	PREDICTED: Fragaria vesca subsp. vesca probable LRR receptor-like serine/threonine-protein kinase At2g16250-like (LOC101306210), mRNA	Y2165_ARATH Probable LRR receptor-like serine/threonine-protein kinase At2g16250 OS=Arabidopsis thaliana GN=At2g16250 PE=2 SV=1	Serine/threonine protein kinase	interleukin-1 receptor-associated kinase 4 [EC:2.7.11.1]	GO:0006468//protein phosphorylation;GO:0055114//oxidation-reduction process	GO:0004672//protein kinase activity;GO:0005524//ATP binding;GO:0032440//2-alkenal reductase [NAD(P)] activity	GO:0016021//integral to membrane	ko04075//Plant hormone signal transduction
	CL9462.Contig1	-	2.03432	PREDICTED: probable LRR receptor-like serine/threonine-protein kinase RFK1 [Fragaria vesca subsp. vesca]	PREDICTED: Fragaria vesca subsp. vesca probable LRR receptor-like serine/threonine-protein kinase RFK1-like (LOC101306584), mRNA	--	--	--	-	GO:0016772//transferase activity, transferring phosphorus-containing groups	-	--
	CL9872.Contig1	-	2.47838	PREDICTED: probable LRR receptor-like serine/threonine-protein kinase At1g53430 [Fragaria vesca subsp. vesca]	PREDICTED: Fragaria vesca subsp. vesca probable LRR receptor-like serine/threonine-protein kinase At1g53430-like (LOC101309428), mRNA	Y5343_ARATH Probable LRR receptor-like serine/threonine-protein kinase At1g53430 OS=Arabidopsis thaliana GN=At1g53430 PE=1 SV=1	Leucine-rich repeat (LRR) protein	LRR receptor-like serine/threonine-protein kinase FLS2 [EC:2.7.11.1]	GO:0006468//protein phosphorylation	GO:0005524//ATP binding;GO:0004674//protein serine/threonine kinase activity	-	ko04626//Plant-pathogen interaction
	Unigene10190	-	1.91013	PREDICTED: probable leucine-rich repeat receptor-like serine/threonine-protein kinase At3g14840 [Fragaria vesca subsp. vesca]	PREDICTED: Fragaria vesca subsp. vesca probable leucine-rich repeat receptor-like serine/threonine-protein kinase At3g14840-like (LOC101293282), mRNA	Y3148_ARATH Probable leucine-rich repeat receptor-like serine/threonine-protein kinase At3g14840 OS=Arabidopsis thaliana GN=LRR-RLK PE=2 SV=1	Serine/threonine protein kinase	interleukin-1 receptor-associated kinase 4 [EC:2.7.11.1]	GO:0006468//protein phosphorylation	GO:0005524//ATP binding;GO:0004674//protein serine/threonine kinase activity	-	--
	Unigene10204	-	2.1888	PREDICTED: probable leucine-rich repeat receptor-like serine/threonine-protein kinase At3g14840 [Fragaria vesca subsp. vesca]	PREDICTED: Fragaria vesca subsp. vesca probable leucine-rich repeat receptor-like serine/threonine-protein kinase At3g14840-like (LOC101306031), misc_RNA	Y1765_ARATH Probable LRR receptor-like serine/threonine-protein kinase At1g07650 OS=Arabidopsis thaliana GN=At1g07650 PE=1 SV=1	Serine/threonine protein kinase	interleukin-1 receptor-associated kinase 4 [EC:2.7.11.1]	GO:0006468//protein phosphorylation	GO:0005524//ATP binding;GO:0004674//protein serine/threonine kinase activity	-	ko04626//Plant-pathogen interaction
	Unigene10366	1.88444	1.57753	PREDICTED: probable LRR receptor-like serine/threonine-protein kinase At3g47570 [Fragaria vesca subsp. vesca]	PREDICTED: Fragaria vesca subsp. vesca probable LRR receptor-like serine/threonine-protein kinase At3g47570-like (LOC101292644), mRNA	Y3475_ARATH Probable LRR receptor-like serine/threonine-protein kinase At3g47570 OS=Arabidopsis thaliana GN=At3g47570 PE=2 SV=1	--	LRR receptor-like serine/threonine-protein kinase EFR [EC:2.7.11.1]	-	-	-	ko04626//Plant-pathogen interaction
	Unigene10526	-	3.80723	PREDICTED: probable leucine-rich repeat receptor-like serine/threonine-protein kinase At3g14840 isoform X1 [Fragaria vesca subsp. vesca]	PREDICTED: Fragaria vesca subsp. vesca probable leucine-rich repeat receptor-like serine/threonine-protein kinase At3g14840-like (LOC101293282), mRNA	Y1534_ARATH Probable LRR receptor-like serine/threonine-protein kinase At1g53420 OS=Arabidopsis thaliana GN=At1g53420 PE=2 SV=2	Leucine-rich repeat (LRR) protein	LRR receptor-like serine/threonine-protein kinase FLS2 [EC:2.7.11.1]	-	-	-	ko04626//Plant-pathogen interaction
	Unigene10807	-	6.04711	PREDICTED: LOW QUALITY PROTEIN: probable LRR receptor-like serine/threonine-protein kinase At1g56130 [Fragaria vesca subsp. vesca]	PREDICTED: Fragaria vesca subsp. vesca uncharacterized LOC101292394 (LOC101292394), misc_RNA	Y1561_ARATH Probable LRR receptor-like serine/threonine-protein kinase At1g56130 OS=Arabidopsis thaliana GN=At1g56130 PE=2 SV=2	Leucine-rich repeat (LRR) protein	LRR receptor-like serine/threonine-protein kinase FLS2 [EC:2.7.11.1]	GO:0006468//protein phosphorylation	GO:0005524//ATP binding;GO:0004674//protein serine/threonine kinase activity	-	ko04626//Plant-pathogen interaction
	Unigene11386	3.51602	4.27956	PREDICTED: leucine-rich repeat receptor protein kinase EXS-like [Fragaria vesca subsp. vesca]	PREDICTED: Fragaria vesca subsp. vesca probable leucine-rich repeat receptor-like protein kinase At1g35710-like (LOC101306901), mRNA	RLP12_ARATH Receptor-like protein 12 OS=Arabidopsis thaliana GN=RLP12 PE=2 SV=2	Leucine-rich repeat (LRR) protein	LRR receptor-like serine/threonine-protein kinase FLS2 [EC:2.7.11.1]	-	-	-	ko04626//Plant-pathogen interaction
	Unigene11409	-	3.52086	PREDICTED: probable leucine-rich repeat receptor-like serine/threonine-protein kinase At3g14840 [Fragaria vesca subsp. vesca]	PREDICTED: Fragaria vesca subsp. vesca uncharacterized LOC101292394 (LOC101292394), misc_RNA	Y3148_ARATH Probable leucine-rich repeat receptor-like serine/threonine-protein kinase At3g14840 OS=Arabidopsis thaliana GN=LRR-RLK PE=2 SV=1	Serine/threonine protein kinase	interleukin-1 receptor-associated kinase 4 [EC:2.7.11.1]	-	-	-	--
	Unigene11551	-	4.74072	PREDICTED: probable leucine-rich repeat receptor-like serine/threonine-protein kinase At3g14840 [Fragaria vesca subsp. vesca]	PREDICTED: Fragaria vesca subsp. vesca probable LRR receptor-like serine/threonine-protein kinase At1g07650-like (LOC101295405), mRNA	Y5344_ARATH Probable LRR receptor-like serine/threonine-protein kinase At1g53440 OS=Arabidopsis thaliana GN=At1g53440 PE=2 SV=2	--	protein-serine/threonine kinase [EC:2.7.11.-]	-	-	-	ko04626//Plant-pathogen interaction
	Unigene11616	-	3.08129	PREDICTED: probable leucine-rich repeat receptor-like serine/threonine-protein kinase At3g14840 [Fragaria vesca subsp. vesca]	PREDICTED: Fragaria vesca subsp. vesca probable leucine-rich repeat receptor-like serine/threonine-protein kinase At3g14840-like (LOC101306031), misc_RNA	Y5344_ARATH Probable LRR receptor-like serine/threonine-protein kinase At1g53440 OS=Arabidopsis thaliana GN=At1g53440 PE=2 SV=2	Serine/threonine protein kinase	brassinosteroid insensitive 1-associated receptor kinase 1 [EC:2.7.10.1 2.7.11.1]	GO:0006468//protein phosphorylation	GO:0005524//ATP binding;GO:0004674//protein serine/threonine kinase activity	-	ko04075//Plant hormone signal transduction;ko04626//Plant-pathogen interaction
	Unigene11905	-	2.18941	PREDICTED: probable leucine-rich repeat receptor-like serine/threonine-protein kinase At3g14840 [Fragaria vesca subsp. vesca]	PREDICTED: Fragaria vesca subsp. vesca probable LRR receptor-like serine/threonine-protein kinase At1g07650-like (LOC101295405), mRNA	Y3148_ARATH Probable leucine-rich repeat receptor-like serine/threonine-protein kinase At3g14840 OS=Arabidopsis thaliana GN=LRR-RLK PE=2 SV=1	Leucine-rich repeat (LRR) protein	LRR receptor-like serine/threonine-protein kinase FLS2 [EC:2.7.11.1]	GO:0006468//protein phosphorylation	GO:0005524//ATP binding;GO:0004674//protein serine/threonine kinase activity	-	ko04626//Plant-pathogen interaction
	Unigene11947	-	3.28179	PREDICTED: probable leucine-rich repeat receptor-like protein kinase At5g49770 [Fragaria vesca subsp. vesca] >gi|764559822|ref|XP_011461098.1| PREDICTED: probable leucine-rich repeat receptor-like protein kinase At5g49770 [Fragaria vesca subsp. vesca] >gi|764559825|ref|XP_011461099.1| PREDICTED: probable leucine-rich repeat receptor-like protein kinase At5g49770 [Fragaria vesca subsp. vesca] >gi|…	PREDICTED: Fragaria vesca subsp. vesca probable leucine-rich repeat receptor-like protein kinase At5g49770-like (LOC101315133), misc_RNA	Y5977_ARATH Probable leucine-rich repeat receptor-like protein kinase At5g49770 OS=Arabidopsis thaliana GN=At5g49770 PE=2 SV=1	Leucine-rich repeat (LRR) protein	LRR receptor-like serine/threonine-protein kinase FLS2 [EC:2.7.11.1]	GO:0006468//protein phosphorylation;GO:0000165//MAPK cascade	GO:0004674//protein serine/threonine kinase activity;GO:0016491//oxidoreductase activity;GO:0005524//ATP binding	-	ko04626//Plant-pathogen interaction
	Unigene12065	-	4.43174	PREDICTED: LOW QUALITY PROTEIN: probable LRR receptor-like serine/threonine-protein kinase At1g56140, partial [Fragaria vesca subsp. vesca]	PREDICTED: Fragaria vesca subsp. vesca uncharacterized LOC101292394 (LOC101292394), misc_RNA	Y5614_ARATH Probable LRR receptor-like serine/threonine-protein kinase At1g56140 OS=Arabidopsis thaliana GN=At1g56140 PE=2 SV=2	Serine/threonine protein kinase	interleukin-1 receptor-associated kinase 4 [EC:2.7.11.1]	GO:0006468//protein phosphorylation	GO:0005524//ATP binding;GO:0004674//protein serine/threonine kinase activity	-	ko04075//Plant hormone signal transduction;ko04626//Plant-pathogen interaction
	Unigene12255	1.07807	2.24166	PREDICTED: probable leucine-rich repeat receptor-like serine/threonine-protein kinase At3g14840 [Fragaria vesca subsp. vesca]	PREDICTED: Fragaria vesca subsp. vesca probable leucine-rich repeat receptor-like serine/threonine-protein kinase At3g14840-like (LOC101306322), mRNA	Y3148_ARATH Probable leucine-rich repeat receptor-like serine/threonine-protein kinase At3g14840 OS=Arabidopsis thaliana GN=LRR-RLK PE=2 SV=1	Serine/threonine protein kinase	interleukin-1 receptor-associated kinase 4 [EC:2.7.11.1]	GO:0006468//protein phosphorylation	GO:0005524//ATP binding;GO:0004674//protein serine/threonine kinase activity	-	ko04626//Plant-pathogen interaction
	Unigene12305	-	2.05742	PREDICTED: probable leucine-rich repeat receptor-like serine/threonine-protein kinase At3g14840 [Fragaria vesca subsp. vesca]	PREDICTED: Fragaria vesca subsp. vesca tocopherol cyclase, chloroplastic-like (LOC101304641), mRNA	TOCC_ARATH Tocopherol cyclase, chloroplastic OS=Arabidopsis thaliana GN=VTE1 PE=2 SV=1	Leucine-rich repeat (LRR) protein	tocopherol cyclase	GO:0006468//protein phosphorylation	GO:0009976//tocopherol cyclase activity;GO:0005524//ATP binding;GO:0004674//protein serine/threonine kinase activity	-	ko01110//Biosynthesis of secondary metabolites;ko01100//Metabolic pathways;ko00130//Ubiquinone and other terpenoid-quinone biosynthesis
	Unigene12366	-	4.80742	PREDICTED: probable LRR receptor-like serine/threonine-protein kinase At1g56130 [Fragaria vesca subsp. vesca]	PREDICTED: Fragaria vesca subsp. vesca uncharacterized LOC101292394 (LOC101292394), misc_RNA	Y1561_ARATH Probable LRR receptor-like serine/threonine-protein kinase At1g56130 OS=Arabidopsis thaliana GN=At1g56130 PE=2 SV=2	Leucine-rich repeat (LRR) protein	LRR receptor-like serine/threonine-protein kinase FLS2 [EC:2.7.11.1]	GO:0006468//protein phosphorylation	GO:0005524//ATP binding;GO:0004674//protein serine/threonine kinase activity	-	ko04626//Plant-pathogen interaction
	Unigene12638	-	1.54465	PREDICTED: probable leucine-rich repeat receptor-like serine/threonine-protein kinase At3g14840 isoform X2 [Fragaria vesca subsp. vesca]	PREDICTED: Fragaria vesca subsp. vesca probable leucine-rich repeat receptor-like serine/threonine-protein kinase At3g14840-like (LOC101293282), mRNA	Y3148_ARATH Probable leucine-rich repeat receptor-like serine/threonine-protein kinase At3g14840 OS=Arabidopsis thaliana GN=LRR-RLK PE=2 SV=1	Serine/threonine protein kinase	interleukin-1 receptor-associated kinase 4 [EC:2.7.11.1]	GO:0006468//protein phosphorylation	GO:0005524//ATP binding;GO:0004674//protein serine/threonine kinase activity	-	--
	Unigene12819	1.79845	2.55476	PREDICTED: probable leucine-rich repeat receptor-like serine/threonine-protein kinase At3g14840 [Fragaria vesca subsp. vesca]	PREDICTED: Fragaria vesca subsp. vesca probable leucine-rich repeat receptor-like serine/threonine-protein kinase At3g14840-like (LOC101306322), mRNA	Y1765_ARATH Probable LRR receptor-like serine/threonine-protein kinase At1g07650 OS=Arabidopsis thaliana GN=At1g07650 PE=1 SV=1	Serine/threonine protein kinase	interleukin-1 receptor-associated kinase 4 [EC:2.7.11.1]	GO:0006468//protein phosphorylation	GO:0005524//ATP binding;GO:0004674//protein serine/threonine kinase activity	-	ko04626//Plant-pathogen interaction
	Unigene12854	1.82433	2.91161	PREDICTED: probable leucine-rich repeat receptor-like serine/threonine-protein kinase At3g14840 [Fragaria vesca subsp. vesca]	PREDICTED: Fragaria vesca subsp. vesca probable leucine-rich repeat receptor-like serine/threonine-protein kinase At3g14840-like (LOC101306322), mRNA	Y3148_ARATH Probable leucine-rich repeat receptor-like serine/threonine-protein kinase At3g14840 OS=Arabidopsis thaliana GN=LRR-RLK PE=2 SV=1	Serine/threonine protein kinase	[EC:2.7.1.-]	GO:0006468//protein phosphorylation	GO:0005524//ATP binding;GO:0004674//protein serine/threonine kinase activity	-	ko04075//Plant hormone signal transduction;ko04626//Plant-pathogen interaction
	Unigene13383	-	3.12686	PREDICTED: LOW QUALITY PROTEIN: probable LRR receptor-like serine/threonine-protein kinase At1g56140, partial [Fragaria vesca subsp. vesca]	PREDICTED: Fragaria vesca subsp. vesca uncharacterized LOC101292394 (LOC101292394), misc_RNA	Y5614_ARATH Probable LRR receptor-like serine/threonine-protein kinase At1g56140 OS=Arabidopsis thaliana GN=At1g56140 PE=2 SV=2	Serine/threonine protein kinase	interleukin-1 receptor-associated kinase 4 [EC:2.7.11.1]	GO:0006468//protein phosphorylation	GO:0005524//ATP binding;GO:0004674//protein serine/threonine kinase activity	-	ko04075//Plant hormone signal transduction;ko04626//Plant-pathogen interaction
	Unigene13497	-	1.52644	PREDICTED: probable leucine-rich repeat receptor-like protein kinase At5g49770 [Fragaria vesca subsp. vesca] >gi|764559822|ref|XP_011461098.1| PREDICTED: probable leucine-rich repeat receptor-like protein kinase At5g49770 [Fragaria vesca subsp. vesca] >gi|764559825|ref|XP_011461099.1| PREDICTED: probable leucine-rich repeat receptor-like protein kinase At5g49770 [Fragaria vesca subsp. vesca] >gi|…	PREDICTED: Fragaria vesca subsp. vesca probable leucine-rich repeat receptor-like protein kinase At5g49770-like (LOC101315133), misc_RNA	Y5977_ARATH Probable leucine-rich repeat receptor-like protein kinase At5g49770 OS=Arabidopsis thaliana GN=At5g49770 PE=2 SV=1	--	LRR receptor-like serine/threonine-protein kinase FLS2 [EC:2.7.11.1]	GO:0006468//protein phosphorylation	GO:0005524//ATP binding;GO:0004674//protein serine/threonine kinase activity	-	ko04626//Plant-pathogen interaction
	Unigene13810	1.90319	3.345	PREDICTED: probable leucine-rich repeat receptor-like serine/threonine-protein kinase At3g14840 [Fragaria vesca subsp. vesca]	PREDICTED: Fragaria vesca subsp. vesca probable leucine-rich repeat receptor-like serine/threonine-protein kinase At3g14840-like (LOC101294835), misc_RNA	Y3148_ARATH Probable leucine-rich repeat receptor-like serine/threonine-protein kinase At3g14840 OS=Arabidopsis thaliana GN=LRR-RLK PE=2 SV=1	Leucine-rich repeat (LRR) protein	LRR receptor-like serine/threonine-protein kinase FLS2 [EC:2.7.11.1]	GO:0006468//protein phosphorylation	GO:0005524//ATP binding;GO:0004674//protein serine/threonine kinase activity	-	ko04626//Plant-pathogen interaction
	Unigene14010	-	1.354	PREDICTED: probable leucine-rich repeat receptor-like serine/threonine-protein kinase At3g14840 isoform X1 [Fragaria vesca subsp. vesca]	PREDICTED: Fragaria vesca subsp. vesca probable leucine-rich repeat receptor-like serine/threonine-protein kinase At3g14840-like (LOC101293282), mRNA	Y3148_ARATH Probable leucine-rich repeat receptor-like serine/threonine-protein kinase At3g14840 OS=Arabidopsis thaliana GN=LRR-RLK PE=2 SV=1	Serine/threonine protein kinase	[EC:2.7.1.-]	-	-	-	--
	Unigene16474	1.352	-	PREDICTED: putative receptor-like protein kinase At3g47110 [Fragaria vesca subsp. vesca]	PREDICTED: Fragaria vesca subsp. vesca probable LRR receptor-like serine/threonine-protein kinase At3g47570-like (LOC101304528), mRNA	Y3475_ARATH Probable LRR receptor-like serine/threonine-protein kinase At3g47570 OS=Arabidopsis thaliana GN=At3g47570 PE=2 SV=1	Leucine-rich repeat (LRR) protein	LRR receptor-like serine/threonine-protein kinase EFR [EC:2.7.11.1]	-	-	-	ko04626//Plant-pathogen interaction
	Unigene16857	-	1.82603	PREDICTED: probable inactive receptor-like protein kinase At3g56050 [Fragaria vesca subsp. vesca]	PREDICTED: Fragaria vesca subsp. vesca probable LRR receptor-like serine/threonine-protein kinase At5g45840-like (LOC101313878), mRNA	MDIS2_ARATH Protein MALE DISCOVERER 2 OS=Arabidopsis thaliana GN=MDIS2 PE=2 SV=1	Serine/threonine protein kinase	somatic embryogenesis receptor kinase 1 [EC:2.7.10.1 2.7.11.1]	GO:0006468//protein phosphorylation	GO:0004672//protein kinase activity;GO:0005524//ATP binding	GO:0016020//membrane	--
	Unigene16973	3.81369	3.13913	PREDICTED: probable LRR receptor-like serine/threonine-protein kinase RKF3 [Fragaria vesca subsp. vesca]	PREDICTED: Fragaria vesca subsp. vesca probable LRR receptor-like serine/threonine-protein kinase RKF3-like (LOC101308488), mRNA	RKF3_ARATH Probable LRR receptor-like serine/threonine-protein kinase RKF3 OS=Arabidopsis thaliana GN=RKF3 PE=2 SV=1	Serine/threonine protein kinase	brassinosteroid insensitive 1-associated receptor kinase 1 [EC:2.7.10.1 2.7.11.1]	GO:0006468//protein phosphorylation	GO:0005524//ATP binding;GO:0004674//protein serine/threonine kinase activity	-	ko04075//Plant hormone signal transduction;ko04626//Plant-pathogen interaction
	Unigene17328	-	1.15595	PREDICTED: leucine-rich repeat receptor-like serine/threonine/tyrosine-protein kinase SOBIR1 [Fragaria vesca subsp. vesca]	PREDICTED: Fragaria vesca subsp. vesca leucine-rich repeat receptor-like serine/threonine/tyrosine-protein kinase SOBIR1-like (LOC101295229), mRNA	SBIR1_ARATH Leucine-rich repeat receptor-like serine/threonine/tyrosine-protein kinase SOBIR1 OS=Arabidopsis thaliana GN=SOBIR1 PE=1 SV=1	Serine/threonine protein kinase	protein-serine/threonine kinase [EC:2.7.11.-]	GO:0006468//protein phosphorylation;GO:0010942//positive regulation of cell death;GO:0031349//positive regulation of defense response;GO:0060862//negative regulation of floral organ abscission	GO:0005524//ATP binding;GO:0004683//calmodulin-dependent protein kinase activity	GO:0016021//integral to membrane	--
	Unigene19608	-	2.55418	PREDICTED: probable LRR receptor-like serine/threonine-protein kinase At1g53440 [Fragaria vesca subsp. vesca]	PREDICTED: Fragaria vesca subsp. vesca probable leucine-rich repeat receptor-like serine/threonine-protein kinase At3g14840-like (LOC101294835), misc_RNA	--	--	--	-	-	-	--
	Unigene20241	1.17667	1.29514	PREDICTED: receptor-like protein kinase At3g21340 [Fragaria vesca subsp. vesca]	PREDICTED: Fragaria vesca subsp. vesca probable LRR receptor-like serine/threonine-protein kinase At1g51880-like (LOC101306037), mRNA	Y1570_ARATH Probable LRR receptor-like serine/threonine-protein kinase At1g05700 OS=Arabidopsis thaliana GN=At1g05700 PE=2 SV=1	Serine/threonine protein kinase	[EC:2.7.1.-]	GO:0006468//protein phosphorylation	GO:0005524//ATP binding;GO:0004674//protein serine/threonine kinase activity	-	ko04075//Plant hormone signal transduction;ko04626//Plant-pathogen interaction
	Unigene20242	1.42829	1.57466	PREDICTED: receptor-like protein kinase At3g21340 [Fragaria vesca subsp. vesca]	PREDICTED: Fragaria vesca subsp. vesca probable LRR receptor-like serine/threonine-protein kinase At1g51880-like (LOC101306037), mRNA	Y5188_ARATH Probable LRR receptor-like serine/threonine-protein kinase At1g51880 OS=Arabidopsis thaliana GN=At1g51880 PE=2 SV=1	Serine/threonine protein kinase	[EC:2.7.1.-]	GO:0006468//protein phosphorylation	GO:0005524//ATP binding;GO:0004674//protein serine/threonine kinase activity	-	ko04075//Plant hormone signal transduction;ko04626//Plant-pathogen interaction
	Unigene21059	4.14533	3.48726	PREDICTED: probable LRR receptor-like serine/threonine-protein kinase RKF3 [Fragaria vesca subsp. vesca]	PREDICTED: Fragaria vesca subsp. vesca probable LRR receptor-like serine/threonine-protein kinase RKF3-like (LOC101308488), mRNA	RKF3_ARATH Probable LRR receptor-like serine/threonine-protein kinase RKF3 OS=Arabidopsis thaliana GN=RKF3 PE=2 SV=1	--	interleukin-1 receptor-associated kinase 4 [EC:2.7.11.1]	GO:0006468//protein phosphorylation	GO:0005524//ATP binding;GO:0004674//protein serine/threonine kinase activity	-	ko04075//Plant hormone signal transduction;ko04626//Plant-pathogen interaction
	Unigene23052	1.59251	1.76506	PREDICTED: probable leucine-rich repeat receptor-like serine/threonine-protein kinase At3g14840 [Fragaria vesca subsp. vesca]	PREDICTED: Fragaria vesca subsp. vesca probable leucine-rich repeat receptor-like serine/threonine-protein kinase At3g14840-like (LOC101306322), mRNA	Y1765_ARATH Probable LRR receptor-like serine/threonine-protein kinase At1g07650 OS=Arabidopsis thaliana GN=At1g07650 PE=1 SV=1	Serine/threonine protein kinase	interleukin-1 receptor-associated kinase 4 [EC:2.7.11.1]	GO:0006468//protein phosphorylation	GO:0005524//ATP binding;GO:0004674//protein serine/threonine kinase activity	-	ko04075//Plant hormone signal transduction;ko04626//Plant-pathogen interaction
	Unigene23689	1.121	-	PREDICTED: probably inactive leucine-rich repeat receptor-like protein kinase At2g25790 [Fragaria vesca subsp. vesca]	PREDICTED: Fragaria vesca subsp. vesca probably inactive leucine-rich repeat receptor-like protein kinase At2g25790-like (LOC101300031), mRNA	Y2579_ARATH Probably inactive leucine-rich repeat receptor-like protein kinase At2g25790 OS=Arabidopsis thaliana GN=At2g25790 PE=2 SV=1	Leucine-rich repeat (LRR) protein	protein-serine/threonine kinase [EC:2.7.11.-]	GO:0006468//protein phosphorylation;GO:0055114//oxidation-reduction process	GO:0004672//protein kinase activity;GO:0005524//ATP binding;GO:0032440//2-alkenal reductase [NAD(P)] activity	GO:0016021//integral to membrane;GO:0005783//endoplasmic reticulum	--
	Unigene25058	-	2.3512	PREDICTED: probable leucine-rich repeat receptor-like serine/threonine-protein kinase At3g14840 [Fragaria vesca subsp. vesca]	PREDICTED: Fragaria vesca subsp. vesca probable leucine-rich repeat receptor-like serine/threonine-protein kinase At3g14840-like (LOC101306322), mRNA	Y1765_ARATH Probable LRR receptor-like serine/threonine-protein kinase At1g07650 OS=Arabidopsis thaliana GN=At1g07650 PE=1 SV=1	--	--	GO:0006468//protein phosphorylation	GO:0005524//ATP binding;GO:0004674//protein serine/threonine kinase activity	-	--
	Unigene28118	-	3.22702	PREDICTED: probable leucine-rich repeat receptor-like protein kinase At1g35710 [Malus domestica]	PREDICTED: Fragaria vesca subsp. vesca probable LRR receptor-like serine/threonine-protein kinase At4g08850-like (LOC101301304), mRNA	--	--	--	GO:0018108//peptidyl-tyrosine phosphorylation	GO:0004713//protein tyrosine kinase activity;GO:0005524//ATP binding	-	--
	Unigene28584	3.18475	2.90233	PREDICTED: probable LRR receptor-like serine/threonine-protein kinase At4g08850 isoform X2 [Fragaria vesca subsp. vesca]	PREDICTED: Fragaria vesca subsp. vesca probable LRR receptor-like serine/threonine-protein kinase At4g08850-like (LOC101296970), mRNA	MIK2_ARATH MDIS1-interacting receptor like kinase 2 OS=Arabidopsis thaliana GN=MIK2 PE=1 SV=3	Leucine-rich repeat (LRR) protein	LRR receptor-like serine/threonine-protein kinase FLS2 [EC:2.7.11.1]	GO:0018108//peptidyl-tyrosine phosphorylation	GO:0004713//protein tyrosine kinase activity;GO:0005524//ATP binding	-	ko04626//Plant-pathogen interaction
	Unigene29833	-	2.02957	PREDICTED: probable inactive receptor-like protein kinase At3g56050 [Fragaria vesca subsp. vesca]	PREDICTED: Fragaria vesca subsp. vesca probable LRR receptor-like serine/threonine-protein kinase At5g45840-like (LOC101313878), mRNA	MDIS2_ARATH Protein MALE DISCOVERER 2 OS=Arabidopsis thaliana GN=MDIS2 PE=2 SV=1	Serine/threonine protein kinase	somatic embryogenesis receptor kinase 1 [EC:2.7.10.1 2.7.11.1]	GO:0006468//protein phosphorylation	GO:0004672//protein kinase activity;GO:0005524//ATP binding	GO:0016020//membrane	ko04626//Plant-pathogen interaction
	Unigene32991	-	2.40392	PREDICTED: probable LRR receptor-like serine/threonine-protein kinase At4g08850 [Fragaria vesca subsp. vesca]	PREDICTED: Fragaria vesca subsp. vesca probable LRR receptor-like serine/threonine-protein kinase At4g08850-like (LOC101296677), mRNA	MIK2_ARATH MDIS1-interacting receptor like kinase 2 OS=Arabidopsis thaliana GN=MIK2 PE=1 SV=3	Leucine-rich repeat (LRR) protein	LRR receptor-like serine/threonine-protein kinase FLS2 [EC:2.7.11.1]	GO:0006468//protein phosphorylation	GO:0004672//protein kinase activity;GO:0000166//nucleotide binding	GO:0016020//membrane	ko04626//Plant-pathogen interaction
	Unigene34507	-	2.50194	PREDICTED: probable leucine-rich repeat receptor-like protein kinase At5g63930 [Fragaria vesca subsp. vesca]	PREDICTED: Fragaria vesca subsp. vesca uncharacterized LOC101300082 (LOC101300082), misc_RNA	Y5639_ARATH Probable leucine-rich repeat receptor-like protein kinase At5g63930 OS=Arabidopsis thaliana GN=At5g63930 PE=2 SV=1	Leucine-rich repeat (LRR) protein	[EC:2.7.1.-]	GO:0055114//oxidation-reduction process;GO:0000186//activation of MAPKK activity	GO:0005524//ATP binding;GO:0004709//MAP kinase kinase kinase activity;GO:0032440//2-alkenal reductase [NAD(P)] activity	GO:0016021//integral to membrane	--
	Unigene3542	-	2.10596	PREDICTED: probable leucine-rich repeat receptor-like serine/threonine-protein kinase At3g14840 isoform X2 [Fragaria vesca subsp. vesca]	PREDICTED: Fragaria vesca subsp. vesca probable leucine-rich repeat receptor-like serine/threonine-protein kinase At3g14840-like (LOC101293282), mRNA	Y3148_ARATH Probable leucine-rich repeat receptor-like serine/threonine-protein kinase At3g14840 OS=Arabidopsis thaliana GN=LRR-RLK PE=2 SV=1	--	[EC:2.7.1.-]	GO:0006468//protein phosphorylation	GO:0005524//ATP binding;GO:0004674//protein serine/threonine kinase activity	-	ko04626//Plant-pathogen interaction
	Unigene3653	-	1.53864	PREDICTED: LOW QUALITY PROTEIN: probable LRR receptor-like serine/threonine-protein kinase At1g56140, partial [Fragaria vesca subsp. vesca]	PREDICTED: Fragaria vesca subsp. vesca uncharacterized LOC101298005 (LOC101298005), misc_RNA	Y5614_ARATH Probable LRR receptor-like serine/threonine-protein kinase At1g56140 OS=Arabidopsis thaliana GN=At1g56140 PE=2 SV=2	Serine/threonine protein kinase	interleukin-1 receptor-associated kinase 4 [EC:2.7.11.1]	GO:0006468//protein phosphorylation	GO:0005524//ATP binding;GO:0004674//protein serine/threonine kinase activity	-	ko04075//Plant hormone signal transduction;ko04626//Plant-pathogen interaction
	Unigene366	-	1.17992	PREDICTED: probable LRR receptor-like serine/threonine-protein kinase At5g48740 isoform X1 [Prunus mume]	PREDICTED: Fragaria vesca subsp. vesca probable serine/threonine-protein kinase Cx32, chloroplastic-like (LOC101300847), mRNA	CX32_ARATH Probable serine/threonine-protein kinase Cx32, chloroplastic OS=Arabidopsis thaliana GN=At4g35600 PE=1 SV=2	Serine/threonine protein kinase	[EC:2.7.1.-]	GO:0006468//protein phosphorylation	GO:0005524//ATP binding;GO:0004674//protein serine/threonine kinase activity	-	--
	Unigene38005	1.50126	1.86033	PREDICTED: probable LRR receptor-like serine/threonine-protein kinase At1g07650 isoform X2 [Fragaria vesca subsp. vesca]	PREDICTED: Fragaria vesca subsp. vesca probable LRR receptor-like serine/threonine-protein kinase At1g07650-like (LOC101295987), mRNA	Y1765_ARATH Probable LRR receptor-like serine/threonine-protein kinase At1g07650 OS=Arabidopsis thaliana GN=At1g07650 PE=1 SV=1	Serine/threonine protein kinase	interleukin-1 receptor-associated kinase 4 [EC:2.7.11.1]	GO:0006468//protein phosphorylation	GO:0005524//ATP binding;GO:0004674//protein serine/threonine kinase activity	-	ko04075//Plant hormone signal transduction;ko04626//Plant-pathogen interaction
	Unigene38006	1.78557	2.30395	PREDICTED: probable LRR receptor-like serine/threonine-protein kinase At1g07650 isoform X1 [Fragaria vesca subsp. vesca]	PREDICTED: Fragaria vesca subsp. vesca probable LRR receptor-like serine/threonine-protein kinase At1g07650-like (LOC101295987), mRNA	Y3148_ARATH Probable leucine-rich repeat receptor-like serine/threonine-protein kinase At3g14840 OS=Arabidopsis thaliana GN=LRR-RLK PE=2 SV=1	Leucine-rich repeat (LRR) protein	protein brassinosteroid insensitive 1 [EC:2.7.10.1 2.7.11.1]	GO:0006468//protein phosphorylation	GO:0005524//ATP binding;GO:0004674//protein serine/threonine kinase activity	-	ko04075//Plant hormone signal transduction
	Unigene38127	-	3.47685	PREDICTED: leucine-rich repeat receptor-like protein kinase PXL2 [Fragaria vesca subsp. vesca]	PREDICTED: Fragaria vesca subsp. vesca leucine-rich repeat receptor-like protein kinase PXL2-like (LOC101301054), mRNA	MIK1_ARATH MDIS1-interacting receptor like kinase 1 OS=Arabidopsis thaliana GN=MIK1 PE=1 SV=1	Leucine-rich repeat (LRR) protein	[EC:2.7.1.-]	GO:0006468//protein phosphorylation;GO:0055114//oxidation-reduction process;GO:0000165//MAPK cascade	GO:0004707//MAP kinase activity;GO:0005524//ATP binding;GO:0032440//2-alkenal reductase [NAD(P)] activity	GO:0016021//integral to membrane	--
	Unigene38161	1.49745	2.55964	PREDICTED: probable LRR receptor-like serine/threonine-protein kinase At2g16250 [Fragaria vesca subsp. vesca]	PREDICTED: Fragaria vesca subsp. vesca probable LRR receptor-like serine/threonine-protein kinase At2g16250-like (LOC101300403), mRNA	Y2165_ARATH Probable LRR receptor-like serine/threonine-protein kinase At2g16250 OS=Arabidopsis thaliana GN=At2g16250 PE=2 SV=1	Leucine-rich repeat (LRR) protein	protein brassinosteroid insensitive 1 [EC:2.7.10.1 2.7.11.1]	GO:0006468//protein phosphorylation;GO:0055114//oxidation-reduction process	GO:0004672//protein kinase activity;GO:0005524//ATP binding;GO:0032440//2-alkenal reductase [NAD(P)] activity	GO:0009505//plant-type cell wall;GO:0009506//plasmodesma;GO:0016021//integral to membrane	ko04075//Plant hormone signal transduction
	Unigene38204	-	1.67037	PREDICTED: probable leucine-rich repeat receptor-like serine/threonine-protein kinase At3g14840 isoform X1 [Fragaria vesca subsp. vesca]	PREDICTED: Fragaria vesca subsp. vesca uncharacterized LOC101309990 (LOC101309990), misc_RNA	Y3148_ARATH Probable leucine-rich repeat receptor-like serine/threonine-protein kinase At3g14840 OS=Arabidopsis thaliana GN=LRR-RLK PE=2 SV=1	Leucine-rich repeat (LRR) protein	LRR receptor-like serine/threonine-protein kinase FLS2 [EC:2.7.11.1]	-	GO:0004672//protein kinase activity	-	ko04626//Plant-pathogen interaction
	Unigene38437	1.63555	2.04285	PREDICTED: leucine-rich repeat receptor-like serine/threonine-protein kinase BAM3 [Fragaria vesca subsp. vesca]	PREDICTED: Fragaria vesca subsp. vesca probable LRR receptor-like serine/threonine-protein kinase At4g08850-like (LOC101305229), mRNA	RLP12_ARATH Receptor-like protein 12 OS=Arabidopsis thaliana GN=RLP12 PE=2 SV=2	Leucine-rich repeat (LRR) protein	LRR receptor-like serine/threonine-protein kinase FLS2 [EC:2.7.11.1]	GO:0016310//phosphorylation;GO:0055114//oxidation-reduction process	GO:0016301//kinase activity;GO:0032440//2-alkenal reductase [NAD(P)] activity	-	ko04626//Plant-pathogen interaction
	Unigene38598	1.09963	2.85838	PREDICTED: probable LRR receptor-like serine/threonine-protein kinase At4g08850 isoform X1 [Fragaria vesca subsp. vesca] >gi|764585974|ref|XP_011464595.1| PREDICTED: probable LRR receptor-like serine/threonine-protein kinase At4g08850 isoform X1 [Fragaria vesca subsp. vesca]	PREDICTED: Fragaria vesca subsp. vesca probable LRR receptor-like serine/threonine-protein kinase At4g08850-like (LOC101292907), mRNA	MIK2_ARATH MDIS1-interacting receptor like kinase 2 OS=Arabidopsis thaliana GN=MIK2 PE=1 SV=3	Leucine-rich repeat (LRR) protein	protein-serine/threonine kinase [EC:2.7.11.-]	GO:0006468//protein phosphorylation	GO:0004672//protein kinase activity;GO:0000166//nucleotide binding	GO:0016020//membrane	ko04626//Plant-pathogen interaction
	Unigene38708	-	2.23313	PREDICTED: probable LRR receptor-like serine/threonine-protein kinase At5g48740 isoform X1 [Prunus mume]	PREDICTED: Fragaria vesca subsp. vesca probable disease resistance protein At5g66900-like (LOC101298750), mRNA	--	--	--	-	-	-	--
	Unigene3881	-	2.64244	PREDICTED: probable leucine-rich repeat receptor-like serine/threonine-protein kinase At3g14840 [Fragaria vesca subsp. vesca]	PREDICTED: Fragaria vesca subsp. vesca probable leucine-rich repeat receptor-like serine/threonine-protein kinase At3g14840-like (LOC101306031), misc_RNA	Y3148_ARATH Probable leucine-rich repeat receptor-like serine/threonine-protein kinase At3g14840 OS=Arabidopsis thaliana GN=LRR-RLK PE=2 SV=1	Serine/threonine protein kinase	interleukin-1 receptor-associated kinase 4 [EC:2.7.11.1]	GO:0006468//protein phosphorylation	GO:0005524//ATP binding;GO:0004674//protein serine/threonine kinase activity	-	ko04075//Plant hormone signal transduction;ko04626//Plant-pathogen interaction
	Unigene41796	1.99496	4.43401	PREDICTED: probable LRR receptor-like serine/threonine-protein kinase At1g74360 [Fragaria vesca subsp. vesca]	PREDICTED: Fragaria vesca subsp. vesca probable LRR receptor-like serine/threonine-protein kinase At1g74360-like (LOC101304484), mRNA	Y1743_ARATH Probable LRR receptor-like serine/threonine-protein kinase At1g74360 OS=Arabidopsis thaliana GN=At1g74360 PE=2 SV=1	Serine/threonine protein kinase	protein brassinosteroid insensitive 1 [EC:2.7.10.1 2.7.11.1]	GO:0016311//dephosphorylation;GO:0006468//protein phosphorylation	GO:0004721//phosphoprotein phosphatase activity;GO:0005524//ATP binding;GO:0004674//protein serine/threonine kinase activity	GO:0016021//integral to membrane	ko04075//Plant hormone signal transduction
	Unigene41831	2.45526	2.03138	PREDICTED: probable LRR receptor-like serine/threonine-protein kinase At4g08850 isoform X2 [Fragaria vesca subsp. vesca] >gi|764576100|ref|XP_011463157.1| PREDICTED: probable LRR receptor-like serine/threonine-protein kinase At4g08850 isoform X3 [Fragaria vesca subsp. vesca]	PREDICTED: Fragaria vesca subsp. vesca probable LRR receptor-like serine/threonine-protein kinase At4g08850-like (LOC101301487), mRNA	MIK2_ARATH MDIS1-interacting receptor like kinase 2 OS=Arabidopsis thaliana GN=MIK2 PE=1 SV=3	Serine/threonine protein kinase	protein brassinosteroid insensitive 1 [EC:2.7.10.1 2.7.11.1]	GO:0006468//protein phosphorylation	GO:0004672//protein kinase activity;GO:0000166//nucleotide binding	-	ko04075//Plant hormone signal transduction
	Unigene42623	1.1246	1.32662	PREDICTED: probable LRR receptor-like serine/threonine-protein kinase At1g07650 isoform X1 [Fragaria vesca subsp. vesca]	PREDICTED: Fragaria vesca subsp. vesca probable LRR receptor-like serine/threonine-protein kinase At1g07650-like (LOC101295987), mRNA	Y1765_ARATH Probable LRR receptor-like serine/threonine-protein kinase At1g07650 OS=Arabidopsis thaliana GN=At1g07650 PE=1 SV=1	Serine/threonine protein kinase	interleukin-1 receptor-associated kinase 4 [EC:2.7.11.1]	GO:0006468//protein phosphorylation	GO:0005524//ATP binding;GO:0004674//protein serine/threonine kinase activity	-	ko04075//Plant hormone signal transduction;ko04626//Plant-pathogen interaction
	Unigene42638	-	1.38459	PREDICTED: probable LRR receptor-like serine/threonine-protein kinase At2g16250 [Fragaria vesca subsp. vesca] >gi|764546289|ref|XP_011459551.1| PREDICTED: probable LRR receptor-like serine/threonine-protein kinase At2g16250 [Fragaria vesca subsp. vesca]	PREDICTED: Fragaria vesca subsp. vesca probable LRR receptor-like serine/threonine-protein kinase At2g16250-like (LOC101306210), mRNA	Y2165_ARATH Probable LRR receptor-like serine/threonine-protein kinase At2g16250 OS=Arabidopsis thaliana GN=At2g16250 PE=2 SV=1	Leucine-rich repeat (LRR) protein	LRR receptor-like serine/threonine-protein kinase FLS2 [EC:2.7.11.1]	GO:0016310//phosphorylation	GO:0016491//oxidoreductase activity;GO:0016301//kinase activity	GO:0016020//membrane	ko04626//Plant-pathogen interaction
	Unigene43034	-	2.77493	PREDICTED: probable LRR receptor-like serine/threonine-protein kinase At4g08850 [Malus domestica]	PREDICTED: Fragaria vesca subsp. vesca LRR receptor-like serine/threonine-protein kinase GSO1-like (LOC101307476), mRNA	BRL2_ARATH Serine/threonine-protein kinase BRI1-like 2 OS=Arabidopsis thaliana GN=BRL2 PE=1 SV=1	Leucine-rich repeat (LRR) protein	protein brassinosteroid insensitive 1 [EC:2.7.10.1 2.7.11.1]	-	-	-	ko04075//Plant hormone signal transduction
	Unigene43996	-	2.99195	PREDICTED: leucine-rich repeat receptor protein kinase EXS-like [Fragaria vesca subsp. vesca]	PREDICTED: Fragaria vesca subsp. vesca probable leucine-rich repeat receptor-like protein kinase At1g35710-like (LOC101306901), mRNA	BRI1_SOLPE Systemin receptor SR160 OS=Solanum peruvianum PE=1 SV=1	Leucine-rich repeat (LRR) protein	protein brassinosteroid insensitive 1 [EC:2.7.10.1 2.7.11.1]	-	-	-	ko04075//Plant hormone signal transduction
	Unigene44984	-	2.66276	PREDICTED: probable LRR receptor-like serine/threonine-protein kinase RKF3 [Fragaria vesca subsp. vesca]	PREDICTED: Fragaria vesca subsp. vesca probable LRR receptor-like serine/threonine-protein kinase RKF3-like (LOC101295683), mRNA	RKF3_ARATH Probable LRR receptor-like serine/threonine-protein kinase RKF3 OS=Arabidopsis thaliana GN=RKF3 PE=2 SV=1	--	--	GO:0006468//protein phosphorylation	GO:0005524//ATP binding;GO:0004674//protein serine/threonine kinase activity	-	--
	Unigene45569	-	1.74868	PREDICTED: probable leucine-rich repeat receptor-like serine/threonine-protein kinase At3g14840 [Fragaria vesca subsp. vesca]	PREDICTED: Fragaria vesca subsp. vesca uncharacterized LOC101292394 (LOC101292394), misc_RNA	Y3148_ARATH Probable leucine-rich repeat receptor-like serine/threonine-protein kinase At3g14840 OS=Arabidopsis thaliana GN=LRR-RLK PE=2 SV=1	Leucine-rich repeat (LRR) protein	LRR receptor-like serine/threonine-protein kinase FLS2 [EC:2.7.11.1]	-	-	-	ko04626//Plant-pathogen interaction
	Unigene4602	1.31937	2.09091	PREDICTED: probable LRR receptor-like serine/threonine-protein kinase At1g07650 isoform X1 [Prunus mume]	PREDICTED: Fragaria vesca subsp. vesca probable LRR receptor-like serine/threonine-protein kinase At1g07650-like (LOC101295987), mRNA	Y1765_ARATH Probable LRR receptor-like serine/threonine-protein kinase At1g07650 OS=Arabidopsis thaliana GN=At1g07650 PE=1 SV=1	Serine/threonine protein kinase	interleukin-1 receptor-associated kinase 4 [EC:2.7.11.1]	GO:0006468//protein phosphorylation	GO:0005524//ATP binding;GO:0004674//protein serine/threonine kinase activity	-	--
	Unigene4671	2.882	4.45764	PREDICTED: probable leucine-rich repeat receptor-like serine/threonine-protein kinase At3g14840 [Fragaria vesca subsp. vesca]	PREDICTED: Fragaria vesca subsp. vesca probable leucine-rich repeat receptor-like serine/threonine-protein kinase At3g14840-like (LOC101294835), misc_RNA	Y5344_ARATH Probable LRR receptor-like serine/threonine-protein kinase At1g53440 OS=Arabidopsis thaliana GN=At1g53440 PE=2 SV=2	--	protein-serine/threonine kinase [EC:2.7.11.-]	-	GO:0004672//protein kinase activity	-	--
	Unigene49045	1.75203	3.16089	PREDICTED: probable leucine-rich repeat receptor-like protein kinase At5g49770 [Fragaria vesca subsp. vesca] >gi|764559822|ref|XP_011461098.1| PREDICTED: probable leucine-rich repeat receptor-like protein kinase At5g49770 [Fragaria vesca subsp. vesca] >gi|764559825|ref|XP_011461099.1| PREDICTED: probable leucine-rich repeat receptor-like protein kinase At5g49770 [Fragaria vesca subsp. vesca] >gi|…	PREDICTED: Fragaria vesca subsp. vesca probable leucine-rich repeat receptor-like protein kinase At5g49770-like (LOC101315133), misc_RNA	Y5977_ARATH Probable leucine-rich repeat receptor-like protein kinase At5g49770 OS=Arabidopsis thaliana GN=At5g49770 PE=2 SV=1	--	--	GO:0006468//protein phosphorylation;GO:0044710	GO:0004674//protein serine/threonine kinase activity;GO:0005524//ATP binding	-	--
	Unigene4957	2.1331	2.79701	PREDICTED: probable LRR receptor-like serine/threonine-protein kinase At1g56130 [Prunus mume]	PREDICTED: Fragaria vesca subsp. vesca probable LRR receptor-like serine/threonine-protein kinase At1g56130-like (LOC101305314), mRNA	Y5614_ARATH Probable LRR receptor-like serine/threonine-protein kinase At1g56140 OS=Arabidopsis thaliana GN=At1g56140 PE=2 SV=2	Serine/threonine protein kinase	interleukin-1 receptor-associated kinase 4 [EC:2.7.11.1]	GO:0006468//protein phosphorylation	GO:0005524//ATP binding;GO:0004674//protein serine/threonine kinase activity	-	ko04075//Plant hormone signal transduction;ko04626//Plant-pathogen interaction
	Unigene5082	2.94762	1.65472	PREDICTED: probable leucine-rich repeat receptor-like serine/threonine-protein kinase At3g14840 [Fragaria vesca subsp. vesca]	PREDICTED: Fragaria vesca subsp. vesca probable leucine-rich repeat receptor-like serine/threonine-protein kinase At3g14840-like (LOC101293282), mRNA	Y3148_ARATH Probable leucine-rich repeat receptor-like serine/threonine-protein kinase At3g14840 OS=Arabidopsis thaliana GN=LRR-RLK PE=2 SV=1	Leucine-rich repeat (LRR) protein	LRR receptor-like serine/threonine-protein kinase FLS2 [EC:2.7.11.1]	-	-	-	ko04626//Plant-pathogen interaction
	Unigene51020	-	2.99776	PREDICTED: probable LRR receptor-like serine/threonine-protein kinase RKF3 [Fragaria vesca subsp. vesca]	PREDICTED: Fragaria vesca subsp. vesca probable LRR receptor-like serine/threonine-protein kinase RKF3-like (LOC101295683), mRNA	RKF3_ARATH Probable LRR receptor-like serine/threonine-protein kinase RKF3 OS=Arabidopsis thaliana GN=RKF3 PE=2 SV=1	Uncharacterized protein conserved in bacteria	solute carrier family 39 (zinc transporter), member 1/2/3	-	GO:0004672//protein kinase activity;GO:0000166//nucleotide binding	-	ko01100//Metabolic pathways;ko00565//Ether lipid metabolism;ko00564//Glycerophospholipid metabolism;ko04144//Endocytosis;ko03020//RNA polymerase;ko00230//Purine metabolism;ko00240//Pyrimidine metabolism
	Unigene5149	-	3.85989	PREDICTED: probable leucine-rich repeat receptor-like serine/threonine-protein kinase At3g14840 [Fragaria vesca subsp. vesca]	PREDICTED: Fragaria vesca subsp. vesca probable leucine-rich repeat receptor-like serine/threonine-protein kinase At3g14840-like (LOC101306031), misc_RNA	Y1765_ARATH Probable LRR receptor-like serine/threonine-protein kinase At1g07650 OS=Arabidopsis thaliana GN=At1g07650 PE=1 SV=1	Serine/threonine protein kinase	interleukin-1 receptor-associated kinase 4 [EC:2.7.11.1]	GO:0006468//protein phosphorylation	GO:0005524//ATP binding;GO:0004674//protein serine/threonine kinase activity	-	ko04075//Plant hormone signal transduction;ko04626//Plant-pathogen interaction
	Unigene53106	-	4.28603	PREDICTED: probable leucine-rich repeat receptor-like serine/threonine-protein kinase At3g14840 [Fragaria vesca subsp. vesca]	PREDICTED: Fragaria vesca subsp. vesca probable leucine-rich repeat receptor-like serine/threonine-protein kinase At3g14840-like (LOC101306322), mRNA	Y3148_ARATH Probable leucine-rich repeat receptor-like serine/threonine-protein kinase At3g14840 OS=Arabidopsis thaliana GN=LRR-RLK PE=2 SV=1	Leucine-rich repeat (LRR) protein	LRR receptor-like serine/threonine-protein kinase FLS2 [EC:2.7.11.1]	GO:0006468//protein phosphorylation	GO:0005524//ATP binding;GO:0004674//protein serine/threonine kinase activity	-	ko04626//Plant-pathogen interaction
	Unigene59391	-	4.77771	PREDICTED: probable leucine-rich repeat receptor-like serine/threonine-protein kinase At3g14840 isoform X1 [Fragaria vesca subsp. vesca]	PREDICTED: Fragaria vesca subsp. vesca probable leucine-rich repeat receptor-like serine/threonine-protein kinase At3g14840-like (LOC101293282), mRNA	Y1765_ARATH Probable LRR receptor-like serine/threonine-protein kinase At1g07650 OS=Arabidopsis thaliana GN=At1g07650 PE=1 SV=1	--	--	-	-	-	--
	Unigene59735	-	4.30075	PREDICTED: probable leucine-rich repeat receptor-like protein kinase At5g49770 [Fragaria vesca subsp. vesca] >gi|764559822|ref|XP_011461098.1| PREDICTED: probable leucine-rich repeat receptor-like protein kinase At5g49770 [Fragaria vesca subsp. vesca] >gi|764559825|ref|XP_011461099.1| PREDICTED: probable leucine-rich repeat receptor-like protein kinase At5g49770 [Fragaria vesca subsp. vesca] >gi|…	PREDICTED: Fragaria vesca subsp. vesca probable leucine-rich repeat receptor-like protein kinase At5g49770-like (LOC101315133), misc_RNA	Y5977_ARATH Probable leucine-rich repeat receptor-like protein kinase At5g49770 OS=Arabidopsis thaliana GN=At5g49770 PE=2 SV=1	--	--	GO:0006468//protein phosphorylation	GO:0005524//ATP binding;GO:0004674//protein serine/threonine kinase activity	-	--
	Unigene59822	-	5.8933	PREDICTED: probable LRR receptor-like serine/threonine-protein kinase At4g08850 [Prunus mume]	PREDICTED: Fragaria vesca subsp. vesca probable LRR receptor-like serine/threonine-protein kinase At4g08850-like (LOC101296393), mRNA	Y1571_ARATH Probable leucine-rich repeat receptor-like protein kinase At1g35710 OS=Arabidopsis thaliana GN=At1g35710 PE=2 SV=1	Leucine-rich repeat (LRR) protein	LRR receptor-like serine/threonine-protein kinase FLS2 [EC:2.7.11.1]	GO:0018108//peptidyl-tyrosine phosphorylation	GO:0004713//protein tyrosine kinase activity;GO:0005524//ATP binding	-	ko04626//Plant-pathogen interaction
	Unigene60214	-	13.7808	PREDICTED: probable LRR receptor-like serine/threonine-protein kinase At4g08850, partial [Prunus mume]	PREDICTED: Fragaria vesca subsp. vesca urea-proton symporter DUR3-like (LOC101301115), mRNA	MIK2_ARATH MDIS1-interacting receptor like kinase 2 OS=Arabidopsis thaliana GN=MIK2 PE=1 SV=3	Leucine-rich repeat (LRR) protein	LRR receptor-like serine/threonine-protein kinase FLS2 [EC:2.7.11.1]	GO:0006468//protein phosphorylation	GO:0004672//protein kinase activity;GO:0000166//nucleotide binding	GO:0016020//membrane	ko04626//Plant-pathogen interaction
	Unigene6086	2.07012	3.34054	PREDICTED: probable leucine-rich repeat receptor-like serine/threonine-protein kinase At3g14840 [Fragaria vesca subsp. vesca]	PREDICTED: Fragaria vesca subsp. vesca probable leucine-rich repeat receptor-like serine/threonine-protein kinase At3g14840-like (LOC101306322), mRNA	Y1765_ARATH Probable LRR receptor-like serine/threonine-protein kinase At1g07650 OS=Arabidopsis thaliana GN=At1g07650 PE=1 SV=1	Leucine-rich repeat (LRR) protein	LRR receptor-like serine/threonine-protein kinase FLS2 [EC:2.7.11.1]	-	-	-	ko04626//Plant-pathogen interaction
	Unigene6184	2.082	3.77053	PREDICTED: probable leucine-rich repeat receptor-like protein kinase At5g49770 [Fragaria vesca subsp. vesca] >gi|764559822|ref|XP_011461098.1| PREDICTED: probable leucine-rich repeat receptor-like protein kinase At5g49770 [Fragaria vesca subsp. vesca] >gi|764559825|ref|XP_011461099.1| PREDICTED: probable leucine-rich repeat receptor-like protein kinase At5g49770 [Fragaria vesca subsp. vesca] >gi|…	PREDICTED: Fragaria vesca subsp. vesca probable leucine-rich repeat receptor-like protein kinase At5g49770-like (LOC101315133), misc_RNA	Y5977_ARATH Probable leucine-rich repeat receptor-like protein kinase At5g49770 OS=Arabidopsis thaliana GN=At5g49770 PE=2 SV=1	Serine/threonine protein kinase	protein brassinosteroid insensitive 1 [EC:2.7.10.1 2.7.11.1]	GO:0006468//protein phosphorylation	GO:0005524//ATP binding;GO:0004674//protein serine/threonine kinase activity	-	ko04075//Plant hormone signal transduction
	Unigene65084	-	15.3406	PREDICTED: LRR receptor-like serine/threonine-protein kinase FLS2 [Fragaria vesca subsp. vesca]	PREDICTED: Fragaria vesca subsp. vesca probable LRR receptor-like serine/threonine-protein kinase At4g36180-like (LOC101311697), mRNA	PRK1_ARATH Pollen receptor-like kinase 1 OS=Arabidopsis thaliana GN=PRK1 PE=1 SV=1	--	--	-	-	-	--
	Unigene6630	-	4.60092	PREDICTED: probable leucine-rich repeat receptor-like serine/threonine-protein kinase At3g14840 isoform X1 [Fragaria vesca subsp. vesca]	PREDICTED: Fragaria vesca subsp. vesca probable leucine-rich repeat receptor-like serine/threonine-protein kinase At3g14840-like (LOC101293282), mRNA	Y3148_ARATH Probable leucine-rich repeat receptor-like serine/threonine-protein kinase At3g14840 OS=Arabidopsis thaliana GN=LRR-RLK PE=2 SV=1	Leucine-rich repeat (LRR) protein	LRR receptor-like serine/threonine-protein kinase FLS2 [EC:2.7.11.1]	-	-	-	ko04626//Plant-pathogen interaction
	Unigene6671	1.85892	3.56717	PREDICTED: probable leucine-rich repeat receptor-like protein kinase At5g49770 [Fragaria vesca subsp. vesca] >gi|764559822|ref|XP_011461098.1| PREDICTED: probable leucine-rich repeat receptor-like protein kinase At5g49770 [Fragaria vesca subsp. vesca] >gi|764559825|ref|XP_011461099.1| PREDICTED: probable leucine-rich repeat receptor-like protein kinase At5g49770 [Fragaria vesca subsp. vesca] >gi|…	PREDICTED: Fragaria vesca subsp. vesca probable leucine-rich repeat receptor-like protein kinase At5g49770-like (LOC101315133), misc_RNA	Y5977_ARATH Probable leucine-rich repeat receptor-like protein kinase At5g49770 OS=Arabidopsis thaliana GN=At5g49770 PE=2 SV=1	Serine/threonine protein kinase	protein brassinosteroid insensitive 1 [EC:2.7.10.1 2.7.11.1]	GO:0006468//protein phosphorylation;GO:0000165//MAPK cascade	GO:0004674//protein serine/threonine kinase activity;GO:0016491//oxidoreductase activity;GO:0005524//ATP binding	-	ko04075//Plant hormone signal transduction
	Unigene7260	1.26853	2.99931	PREDICTED: probable leucine-rich repeat receptor-like protein kinase At5g49770 [Fragaria vesca subsp. vesca] >gi|764559822|ref|XP_011461098.1| PREDICTED: probable leucine-rich repeat receptor-like protein kinase At5g49770 [Fragaria vesca subsp. vesca] >gi|764559825|ref|XP_011461099.1| PREDICTED: probable leucine-rich repeat receptor-like protein kinase At5g49770 [Fragaria vesca subsp. vesca] >gi|…	PREDICTED: Fragaria vesca subsp. vesca probable leucine-rich repeat receptor-like protein kinase At5g49770-like (LOC101315133), misc_RNA	Y5977_ARATH Probable leucine-rich repeat receptor-like protein kinase At5g49770 OS=Arabidopsis thaliana GN=At5g49770 PE=2 SV=1	Serine/threonine protein kinase	protein brassinosteroid insensitive 1 [EC:2.7.10.1 2.7.11.1]	GO:0006468//protein phosphorylation;GO:0000165//MAPK cascade	GO:0004674//protein serine/threonine kinase activity;GO:0016491//oxidoreductase activity;GO:0005524//ATP binding	-	ko04075//Plant hormone signal transduction
	Unigene7474	-	1.15938	PREDICTED: LOW QUALITY PROTEIN: probable LRR receptor-like serine/threonine-protein kinase At1g56130 [Fragaria vesca subsp. vesca]	PREDICTED: Fragaria vesca subsp. vesca probable LRR receptor-like serine/threonine-protein kinase At1g56130-like (LOC101305314), mRNA	Y5614_ARATH Probable LRR receptor-like serine/threonine-protein kinase At1g56140 OS=Arabidopsis thaliana GN=At1g56140 PE=2 SV=2	Serine/threonine protein kinase	interleukin-1 receptor-associated kinase 4 [EC:2.7.11.1]	GO:0006468//protein phosphorylation	GO:0005524//ATP binding;GO:0004674//protein serine/threonine kinase activity	-	ko04075//Plant hormone signal transduction;ko04626//Plant-pathogen interaction
	Unigene805	1.51671	2.3295	PREDICTED: probable LRR receptor-like serine/threonine-protein kinase At1g53430 [Fragaria vesca subsp. vesca]	PREDICTED: Fragaria vesca subsp. vesca probable LRR receptor-like serine/threonine-protein kinase At1g53430-like (LOC101309428), mRNA	Y5343_ARATH Probable LRR receptor-like serine/threonine-protein kinase At1g53430 OS=Arabidopsis thaliana GN=At1g53430 PE=1 SV=1	Serine/threonine protein kinase	interleukin-1 receptor-associated kinase 4 [EC:2.7.11.1]	GO:0006468//protein phosphorylation	GO:0005524//ATP binding;GO:0004674//protein serine/threonine kinase activity	-	ko04075//Plant hormone signal transduction;ko04626//Plant-pathogen interaction
	Unigene8092	1.16537	2.6529	PREDICTED: probable LRR receptor-like serine/threonine-protein kinase RKF3 [Fragaria vesca subsp. vesca]	PREDICTED: Fragaria vesca subsp. vesca probable LRR receptor-like serine/threonine-protein kinase RKF3-like (LOC101295683), mRNA	RKF3_ARATH Probable LRR receptor-like serine/threonine-protein kinase RKF3 OS=Arabidopsis thaliana GN=RKF3 PE=2 SV=1	Serine/threonine protein kinase	interleukin-1 receptor-associated kinase 4 [EC:2.7.11.1]	GO:0006468//protein phosphorylation	GO:0005524//ATP binding;GO:0004674//protein serine/threonine kinase activity	-	ko04075//Plant hormone signal transduction;ko04626//Plant-pathogen interaction
	Unigene8582	-	1.37071	PREDICTED: probable leucine-rich repeat receptor-like serine/threonine-protein kinase At3g14840 [Fragaria vesca subsp. vesca]	PREDICTED: Fragaria vesca subsp. vesca probable leucine-rich repeat receptor-like serine/threonine-protein kinase At3g14840-like (LOC101293282), mRNA	Y3148_ARATH Probable leucine-rich repeat receptor-like serine/threonine-protein kinase At3g14840 OS=Arabidopsis thaliana GN=LRR-RLK PE=2 SV=1	Serine/threonine protein kinase	interleukin-1 receptor-associated kinase 4 [EC:2.7.11.1]	GO:0006468//protein phosphorylation	GO:0005524//ATP binding;GO:0004674//protein serine/threonine kinase activity	-	--
	Unigene8627	-	2.14757	PREDICTED: probable leucine-rich repeat receptor-like serine/threonine-protein kinase At3g14840 [Fragaria vesca subsp. vesca]	PREDICTED: Fragaria vesca subsp. vesca probable leucine-rich repeat receptor-like serine/threonine-protein kinase At3g14840-like (LOC101306031), misc_RNA	Y1765_ARATH Probable LRR receptor-like serine/threonine-protein kinase At1g07650 OS=Arabidopsis thaliana GN=At1g07650 PE=1 SV=1	Serine/threonine protein kinase	interleukin-1 receptor-associated kinase 4 [EC:2.7.11.1]	GO:0006468//protein phosphorylation	GO:0005524//ATP binding;GO:0004674//protein serine/threonine kinase activity	-	ko04626//Plant-pathogen interaction
	Unigene8715	2.18459	4.02675	PREDICTED: probable leucine-rich repeat receptor-like protein kinase At5g49770 [Fragaria vesca subsp. vesca] >gi|764559822|ref|XP_011461098.1| PREDICTED: probable leucine-rich repeat receptor-like protein kinase At5g49770 [Fragaria vesca subsp. vesca] >gi|764559825|ref|XP_011461099.1| PREDICTED: probable leucine-rich repeat receptor-like protein kinase At5g49770 [Fragaria vesca subsp. vesca] >gi|…	PREDICTED: Fragaria vesca subsp. vesca probable leucine-rich repeat receptor-like protein kinase At5g49770-like (LOC101315133), misc_RNA	Y5977_ARATH Probable leucine-rich repeat receptor-like protein kinase At5g49770 OS=Arabidopsis thaliana GN=At5g49770 PE=2 SV=1	Serine/threonine protein kinase	protein brassinosteroid insensitive 1 [EC:2.7.10.1 2.7.11.1]	GO:0006468//protein phosphorylation;GO:0000165//MAPK cascade	GO:0004674//protein serine/threonine kinase activity;GO:0016491//oxidoreductase activity;GO:0005524//ATP binding	-	ko04075//Plant hormone signal transduction
	Unigene8716	2.02835	2.95956	PREDICTED: probable leucine-rich repeat receptor-like serine/threonine-protein kinase At3g14840 [Fragaria vesca subsp. vesca]	PREDICTED: Fragaria vesca subsp. vesca probable leucine-rich repeat receptor-like serine/threonine-protein kinase At3g14840-like (LOC101306322), mRNA	Y1765_ARATH Probable LRR receptor-like serine/threonine-protein kinase At1g07650 OS=Arabidopsis thaliana GN=At1g07650 PE=1 SV=1	Serine/threonine protein kinase	interleukin-1 receptor-associated kinase 4 [EC:2.7.11.1]	GO:0006468//protein phosphorylation	GO:0005524//ATP binding;GO:0004674//protein serine/threonine kinase activity	-	ko04626//Plant-pathogen interaction
	Unigene8730	1.47565	1.31442	PREDICTED: probable leucine-rich repeat receptor-like serine/threonine-protein kinase At3g14840 [Fragaria vesca subsp. vesca]	PREDICTED: Fragaria vesca subsp. vesca probable LRR receptor-like serine/threonine-protein kinase At1g07650-like (LOC101309695), mRNA	Y3148_ARATH Probable leucine-rich repeat receptor-like serine/threonine-protein kinase At3g14840 OS=Arabidopsis thaliana GN=LRR-RLK PE=2 SV=1	Leucine-rich repeat (LRR) protein	[EC:2.7.1.-]	GO:0006468//protein phosphorylation	GO:0005524//ATP binding;GO:0004674//protein serine/threonine kinase activity	-	--
	Unigene9008	-	2.88675	PREDICTED: LOW QUALITY PROTEIN: probable LRR receptor-like serine/threonine-protein kinase At1g56140, partial [Fragaria vesca subsp. vesca]	PREDICTED: Fragaria vesca subsp. vesca uncharacterized LOC101292394 (LOC101292394), misc_RNA	Y5614_ARATH Probable LRR receptor-like serine/threonine-protein kinase At1g56140 OS=Arabidopsis thaliana GN=At1g56140 PE=2 SV=2	Serine/threonine protein kinase	interleukin-1 receptor-associated kinase 4 [EC:2.7.11.1]	GO:0006468//protein phosphorylation	GO:0005524//ATP binding;GO:0004674//protein serine/threonine kinase activity	-	--
	Unigene9107	-	4.20283	PREDICTED: probable leucine-rich repeat receptor-like serine/threonine-protein kinase At3g14840 isoform X1 [Fragaria vesca subsp. vesca]	PREDICTED: Fragaria vesca subsp. vesca probable leucine-rich repeat receptor-like serine/threonine-protein kinase At3g14840-like (LOC101293282), mRNA	Y3148_ARATH Probable leucine-rich repeat receptor-like serine/threonine-protein kinase At3g14840 OS=Arabidopsis thaliana GN=LRR-RLK PE=2 SV=1	Leucine-rich repeat (LRR) protein	LRR receptor-like serine/threonine-protein kinase FLS2 [EC:2.7.11.1]	-	-	-	ko04626//Plant-pathogen interaction
	Unigene9362	1.59623	3.94822	PREDICTED: LOW QUALITY PROTEIN: probable LRR receptor-like serine/threonine-protein kinase At1g56130 [Fragaria vesca subsp. vesca]	PREDICTED: Fragaria vesca subsp. vesca probable LRR receptor-like serine/threonine-protein kinase At1g56130-like (LOC101305314), mRNA	Y5614_ARATH Probable LRR receptor-like serine/threonine-protein kinase At1g56140 OS=Arabidopsis thaliana GN=At1g56140 PE=2 SV=2	Serine/threonine protein kinase	protein brassinosteroid insensitive 1 [EC:2.7.10.1 2.7.11.1]	GO:0006468//protein phosphorylation	GO:0005524//ATP binding;GO:0004674//protein serine/threonine kinase activity	-	ko04075//Plant hormone signal transduction
	Unigene9520	-	5.05058	PREDICTED: probable LRR receptor-like serine/threonine-protein kinase At1g56130 [Fragaria vesca subsp. vesca]	PREDICTED: Fragaria vesca subsp. vesca probable LRR receptor-like serine/threonine-protein kinase At1g56130-like (LOC101291807), mRNA	Y1561_ARATH Probable LRR receptor-like serine/threonine-protein kinase At1g56130 OS=Arabidopsis thaliana GN=At1g56130 PE=2 SV=2	--	--	-	GO:0004672//protein kinase activity	-	--
	Unigene9691	-	1.13397	PREDICTED: probable leucine-rich repeat receptor-like serine/threonine-protein kinase At3g14840 [Fragaria vesca subsp. vesca]	PREDICTED: Fragaria vesca subsp. vesca probable leucine-rich repeat receptor-like serine/threonine-protein kinase At3g14840-like (LOC101293282), mRNA	Y3148_ARATH Probable leucine-rich repeat receptor-like serine/threonine-protein kinase At3g14840 OS=Arabidopsis thaliana GN=LRR-RLK PE=2 SV=1	Serine/threonine protein kinase	protein brassinosteroid insensitive 1 [EC:2.7.10.1 2.7.11.1]	GO:0006468//protein phosphorylation	GO:0005524//ATP binding;GO:0004674//protein serine/threonine kinase activity	-	ko04075//Plant hormone signal transduction
	Unigene9776	-	2.07666	PREDICTED: probable LRR receptor-like serine/threonine-protein kinase At4g08850 [Fragaria vesca subsp. vesca]	PREDICTED: Fragaria vesca subsp. vesca probable LRR receptor-like serine/threonine-protein kinase At4g08850-like (LOC101296677), mRNA	MIK2_ARATH MDIS1-interacting receptor like kinase 2 OS=Arabidopsis thaliana GN=MIK2 PE=1 SV=3	Leucine-rich repeat (LRR) protein	LRR receptor-like serine/threonine-protein kinase FLS2 [EC:2.7.11.1]	GO:0006468//protein phosphorylation	GO:0004672//protein kinase activity;GO:0000166//nucleotide binding	GO:0016020//membrane	ko04626//Plant-pathogen interaction
LYK(LysM domains)	CL2387.Contig1	-	3.02294	PREDICTED: lysM domain receptor-like kinase 3 [Fragaria vesca subsp. vesca]	PREDICTED: Fragaria vesca subsp. vesca lysM domain receptor-like kinase 3-like (LOC101291668), mRNA	GP1_CHLRE Vegetative cell wall protein gp1 OS=Chlamydomonas reinhardtii GN=GP1 PE=1 SV=1	ATPases involved in chromosome partitioning	phospholipase D [EC:3.1.4.4]	-	GO:0016772//transferase activity, transferring phosphorus-containing groups	-	ko01100//Metabolic pathways;ko00565//Ether lipid metabolism;ko00564//Glycerophospholipid metabolism;ko04144//Endocytosis
	CL2387.Contig2	-	2.61973	PREDICTED: lysM domain receptor-like kinase 3 [Fragaria vesca subsp. vesca]	PREDICTED: Fragaria vesca subsp. vesca lysM domain receptor-like kinase 3-like (LOC101291668), mRNA	LYK3_ARATH LysM domain receptor-like kinase 3 OS=Arabidopsis thaliana GN=LYK3 PE=2 SV=1	ATPases involved in chromosome partitioning	chitin elicitor receptor kinase 1	GO:0006468//protein phosphorylation	GO:0004672//protein kinase activity;GO:0005524//ATP binding	-	ko04626//Plant-pathogen interaction
	CL2387.Contig3	-	2.57176	PREDICTED: lysM domain receptor-like kinase 3 [Fragaria vesca subsp. vesca]	PREDICTED: Fragaria vesca subsp. vesca lysM domain receptor-like kinase 3-like (LOC101291668), mRNA	LYK3_ARATH LysM domain receptor-like kinase 3 OS=Arabidopsis thaliana GN=LYK3 PE=2 SV=1	ATPases involved in chromosome partitioning	chitin elicitor receptor kinase 1	GO:0006468//protein phosphorylation	GO:0004672//protein kinase activity;GO:0005524//ATP binding	-	ko04626//Plant-pathogen interaction
	CL7111.Contig2	-	1.30972	PREDICTED: chitin elicitor receptor kinase 1-like [Fragaria vesca subsp. vesca]	PREDICTED: Fragaria vesca subsp. vesca chitin elicitor receptor kinase 1-like (LOC101299343), mRNA	LYK3_MEDTR LysM domain receptor-like kinase 3 OS=Medicago truncatula GN=LYK3 PE=1 SV=1	Serine/threonine protein kinase	chitin elicitor receptor kinase 1	GO:0006468//protein phosphorylation;GO:0016998//cell wall macromolecule catabolic process	GO:0005524//ATP binding;GO:0004674//protein serine/threonine kinase activity	-	ko04626//Plant-pathogen interaction
	CL9192.Contig1	-	1.25943	PREDICTED: lysM domain receptor-like kinase 4 [Fragaria vesca subsp. vesca]	PREDICTED: Fragaria vesca subsp. vesca lysM domain receptor-like kinase 4-like (LOC101294699), mRNA	NFP_MEDTR Serine/threonine receptor-like kinase NFP OS=Medicago truncatula GN=NFP PE=1 SV=1	Serine/threonine protein kinase	chitin elicitor receptor kinase 1	GO:0018108//peptidyl-tyrosine phosphorylation;GO:0016998//cell wall macromolecule catabolic process	GO:0004713//protein tyrosine kinase activity;GO:0005524//ATP binding;GO:0004674//protein serine/threonine kinase activity	-	ko04626//Plant-pathogen interaction
	CL9192.Contig2	-	1.63641	PREDICTED: lysM domain receptor-like kinase 4 [Fragaria vesca subsp. vesca]	PREDICTED: Fragaria vesca subsp. vesca lysM domain receptor-like kinase 4-like (LOC101294699), mRNA	NFP_MEDTR Serine/threonine receptor-like kinase NFP OS=Medicago truncatula GN=NFP PE=1 SV=1	Serine/threonine protein kinase	chitin elicitor receptor kinase 1	GO:0018108//peptidyl-tyrosine phosphorylation;GO:0016998//cell wall macromolecule catabolic process	GO:0004713//protein tyrosine kinase activity;GO:0005524//ATP binding;GO:0004674//protein serine/threonine kinase activity	-	ko04626//Plant-pathogen interaction
	Unigene20032	-	3.6315	PREDICTED: lysM domain receptor-like kinase 3 [Fragaria vesca subsp. vesca]	PREDICTED: Fragaria vesca subsp. vesca lysM domain receptor-like kinase 3-like (LOC101294138), mRNA	LYK3_ARATH LysM domain receptor-like kinase 3 OS=Arabidopsis thaliana GN=LYK3 PE=2 SV=1	ATPases involved in chromosome partitioning	phospholipase D [EC:3.1.4.4]	GO:0016310//phosphorylation	GO:0016301//kinase activity	-	ko04626//Plant-pathogen interaction;ko01100//Metabolic pathways;ko00565//Ether lipid metabolism;ko00564//Glycerophospholipid metabolism;ko04144//Endocytosis
	Unigene20882	-	2.62276	PREDICTED: lysM domain receptor-like kinase 4 [Fragaria vesca subsp. vesca]	PREDICTED: Fragaria vesca subsp. vesca lysM domain receptor-like kinase 4-like (LOC101309844), mRNA	LYK4_ARATH LysM domain receptor-like kinase 4 OS=Arabidopsis thaliana GN=LYK4 PE=1 SV=1	Serine/threonine protein kinase	chitin elicitor receptor kinase 1	GO:0006468//protein phosphorylation;GO:0016998//cell wall macromolecule catabolic process	GO:0004672//protein kinase activity;GO:0005524//ATP binding	-	ko04626//Plant-pathogen interaction
	Unigene34327	-	2.74767	PREDICTED: lysM domain receptor-like kinase 3 [Fragaria vesca subsp. vesca]	PREDICTED: Fragaria vesca subsp. vesca lysM domain receptor-like kinase 3-like (LOC101291668), mRNA	LYK3_ARATH LysM domain receptor-like kinase 3 OS=Arabidopsis thaliana GN=LYK3 PE=2 SV=1	ATPases involved in chromosome partitioning	phospholipase D [EC:3.1.4.4]	-	GO:0016772//transferase activity, transferring phosphorus-containing groups	-	ko01100//Metabolic pathways;ko00565//Ether lipid metabolism;ko00564//Glycerophospholipid metabolism;ko04144//Endocytosis
	Unigene6279	-	3.38365	PREDICTED: lysM domain receptor-like kinase 3 [Fragaria vesca subsp. vesca]	PREDICTED: Fragaria vesca subsp. vesca lysM domain receptor-like kinase 3-like (LOC101294138), mRNA	GP1_CHLRE Vegetative cell wall protein gp1 OS=Chlamydomonas reinhardtii GN=GP1 PE=1 SV=1	Uncharacterized protein conserved in bacteria	phospholipase D [EC:3.1.4.4]	-	GO:0016772//transferase activity, transferring phosphorus-containing groups	-	ko01100//Metabolic pathways;ko00565//Ether lipid metabolism;ko00564//Glycerophospholipid metabolism;ko04144//Endocytosis
	Unigene63712	-	13.3278	PREDICTED: lysM domain receptor-like kinase 4 [Fragaria vesca subsp. vesca]	PREDICTED: Fragaria vesca subsp. vesca lysM domain receptor-like kinase 4-like (LOC101293552), mRNA	LYK4_ARATH LysM domain receptor-like kinase 4 OS=Arabidopsis thaliana GN=LYK4 PE=1 SV=1	Serine/threonine protein kinase	chitin elicitor receptor kinase 1	GO:0006468//protein phosphorylation;GO:0016998//cell wall macromolecule catabolic process	GO:0004672//protein kinase activity;GO:0005524//ATP binding	-	ko04626//Plant-pathogen interaction
WAKs(wall-associated receptor)	CL11392.Contig1	-	1.60113	PREDICTED: wall-associated receptor kinase-like 20 [Fragaria vesca subsp. vesca]	PREDICTED: Fragaria vesca subsp. vesca wall-associated receptor kinase-like 20-like (LOC101313264), mRNA	WAKLQ_ARATH Wall-associated receptor kinase-like 20 OS=Arabidopsis thaliana GN=WAKL20 PE=2 SV=1	Serine/threonine protein kinase	interleukin-1 receptor-associated kinase 4 [EC:2.7.11.1]	GO:0006468//protein phosphorylation	GO:0030247//polysaccharide binding;GO:0005524//ATP binding;GO:0004674//protein serine/threonine kinase activity	-	--
	CL11392.Contig2	-	1.42787	PREDICTED: wall-associated receptor kinase-like 20 [Fragaria vesca subsp. vesca]	PREDICTED: Fragaria vesca subsp. vesca wall-associated receptor kinase-like 20-like (LOC101313264), mRNA	WAKLQ_ARATH Wall-associated receptor kinase-like 20 OS=Arabidopsis thaliana GN=WAKL20 PE=2 SV=1	Serine/threonine protein kinase	interleukin-1 receptor-associated kinase 4 [EC:2.7.11.1]	GO:0006468//protein phosphorylation	GO:0030247//polysaccharide binding;GO:0005524//ATP binding;GO:0004674//protein serine/threonine kinase activity	-	--
	CL12971.Contig2	2.31772	2.34503	PREDICTED: LOW QUALITY PROTEIN: wall-associated receptor kinase 1-like [Fragaria vesca subsp. vesca]	PREDICTED: Fragaria vesca subsp. vesca wall-associated receptor kinase 2-like (LOC101302633), mRNA	WAK2_ARATH Wall-associated receptor kinase 2 OS=Arabidopsis thaliana GN=WAK2 PE=1 SV=1	Serine/threonine protein kinase	interleukin-1 receptor-associated kinase 4 [EC:2.7.11.1]	-	GO:0043167//ion binding;GO:0004672//protein kinase activity;GO:0000166//nucleotide binding	-	--
	CL12971.Contig4	-	1.54522	PREDICTED: LOW QUALITY PROTEIN: wall-associated receptor kinase 1-like [Fragaria vesca subsp. vesca]	PREDICTED: Fragaria vesca subsp. vesca uncharacterized LOC101292783 (LOC101292783), misc_RNA	WAK2_ARATH Wall-associated receptor kinase 2 OS=Arabidopsis thaliana GN=WAK2 PE=1 SV=1	Serine/threonine protein kinase	interleukin-1 receptor-associated kinase 4 [EC:2.7.11.1]	-	GO:0043167//ion binding;GO:0004672//protein kinase activity;GO:0000166//nucleotide binding	-	--
	CL13317.Contig1	-	3.19139	PREDICTED: wall-associated receptor kinase-like 8 [Fragaria vesca subsp. vesca]	PREDICTED: Fragaria vesca subsp. vesca wall-associated receptor kinase-like 9-like (LOC101299512), mRNA	WAKLH_ARATH Wall-associated receptor kinase-like 9 OS=Arabidopsis thaliana GN=WAKL9 PE=2 SV=1	--	--	-	-	-	--
	CL13317.Contig3	-	2.63669	PREDICTED: wall-associated receptor kinase-like 9 [Fragaria vesca subsp. vesca]	PREDICTED: Fragaria vesca subsp. vesca wall-associated receptor kinase-like 9-like (LOC101299512), mRNA	WAKLH_ARATH Wall-associated receptor kinase-like 9 OS=Arabidopsis thaliana GN=WAKL9 PE=2 SV=1	Serine/threonine protein kinase	interleukin-1 receptor-associated kinase 4 [EC:2.7.11.1]	GO:0006468//protein phosphorylation	GO:0030247//polysaccharide binding;GO:0005509//calcium ion binding;GO:0005524//ATP binding;GO:0004674//protein serine/threonine kinase activity	GO:0016021//integral to membrane	--
	CL13317.Contig4	-	2.65205	PREDICTED: wall-associated receptor kinase-like 1 isoform X1 [Prunus mume]	PREDICTED: Fragaria vesca subsp. vesca wall-associated receptor kinase-like 9-like (LOC101299512), mRNA	WAKLG_ARATH Wall-associated receptor kinase-like 8 OS=Arabidopsis thaliana GN=WAKL8 PE=2 SV=1	Serine/threonine protein kinase	interleukin-1 receptor-associated kinase 4 [EC:2.7.11.1]	-	GO:0043167//ion binding;GO:0004672//protein kinase activity	-	--
	CL13317.Contig9	1.59283	3.00983	PREDICTED: wall-associated receptor kinase-like 1 isoform X1 [Prunus mume]	PREDICTED: Fragaria vesca subsp. vesca wall-associated receptor kinase-like 9-like (LOC101299512), mRNA	WAKLG_ARATH Wall-associated receptor kinase-like 8 OS=Arabidopsis thaliana GN=WAKL8 PE=2 SV=1	Serine/threonine protein kinase	interleukin-1 receptor-associated kinase 4 [EC:2.7.11.1]	-	GO:0043167//ion binding;GO:0004672//protein kinase activity	-	--
	CL13706.Contig13	-	1.27374	PREDICTED: wall-associated receptor kinase-like 1 [Fragaria vesca subsp. vesca]	PREDICTED: Fragaria vesca subsp. vesca wall-associated receptor kinase-like 2-like (LOC101296365), mRNA	WAK1_ARATH Wall-associated receptor kinase 1 OS=Arabidopsis thaliana GN=WAK1 PE=1 SV=2	--	--	-	-	-	--
	CL1807.Contig1	-	2.32433	PREDICTED: putative wall-associated receptor kinase-like 16 [Fragaria vesca subsp. vesca]	PREDICTED: Fragaria vesca subsp. vesca putative wall-associated receptor kinase-like 16-like (LOC101311989), mRNA	WAKLJ_ARATH Wall-associated receptor kinase-like 10 OS=Arabidopsis thaliana GN=WAKL10 PE=2 SV=1	Serine/threonine protein kinase	ATP-binding cassette, subfamily B (MDR/TAP), member 1	-	GO:0016772//transferase activity, transferring phosphorus-containing groups	-	ko02010//ABC transporters
	CL1807.Contig2	-	2.97352	PREDICTED: putative wall-associated receptor kinase-like 16 [Fragaria vesca subsp. vesca]	PREDICTED: Fragaria vesca subsp. vesca putative wall-associated receptor kinase-like 16-like (LOC101311989), mRNA	WAKLJ_ARATH Wall-associated receptor kinase-like 10 OS=Arabidopsis thaliana GN=WAKL10 PE=2 SV=1	Serine/threonine protein kinase	ATP-binding cassette, subfamily B (MDR/TAP), member 1	-	GO:0043167//ion binding;GO:0004672//protein kinase activity	-	ko02010//ABC transporters
	CL231.Contig4	-	5.16293	PREDICTED: wall-associated receptor kinase-like 22 [Malus domestica]	PREDICTED: Fragaria vesca subsp. vesca wall-associated receptor kinase-like 22-like (LOC101293283), mRNA	WAKLB_ARATH Wall-associated receptor kinase-like 2 OS=Arabidopsis thaliana GN=WAKL2 PE=2 SV=1	Serine/threonine protein kinase	interleukin-1 receptor-associated kinase 4 [EC:2.7.11.1]	-	GO:0043167//ion binding;GO:0004672//protein kinase activity	-	--
	CL3492.Contig1	-	1.21893	PREDICTED: wall-associated receptor kinase-like 14 [Fragaria vesca subsp. vesca]	PREDICTED: Fragaria vesca subsp. vesca wall-associated receptor kinase-like 14-like (LOC101313092), mRNA	WAKLO_ARATH Wall-associated receptor kinase-like 14 OS=Arabidopsis thaliana GN=WAKL14 PE=2 SV=2	Serine/threonine protein kinase	interleukin-1 receptor-associated kinase 4 [EC:2.7.11.1]	GO:0006468//protein phosphorylation	GO:0005524//ATP binding;GO:0004674//protein serine/threonine kinase activity	-	--
	CL3492.Contig2	-	1.17541	PREDICTED: wall-associated receptor kinase-like 14 [Fragaria vesca subsp. vesca]	PREDICTED: Fragaria vesca subsp. vesca wall-associated receptor kinase-like 14-like (LOC101313092), mRNA	WAKLO_ARATH Wall-associated receptor kinase-like 14 OS=Arabidopsis thaliana GN=WAKL14 PE=2 SV=2	Serine/threonine protein kinase	interleukin-1 receptor-associated kinase 4 [EC:2.7.11.1]	GO:0006468//protein phosphorylation	GO:0005524//ATP binding;GO:0004674//protein serine/threonine kinase activity	-	--
	CL6079.Contig2	-	3.96647	PREDICTED: wall-associated receptor kinase-like 22 isoform X1 [Fragaria vesca subsp. vesca]	PREDICTED: Fragaria vesca subsp. vesca wall-associated receptor kinase-like 22-like (LOC101294318), mRNA	WAKLI_ARATH Wall-associated receptor kinase-like 22 OS=Arabidopsis thaliana GN=WAKL22 PE=2 SV=1	Serine/threonine protein kinase	interleukin-1 receptor-associated kinase 4 [EC:2.7.11.1]	-	-	-	--
	CL8529.Contig2	-	6.08823	PREDICTED: putative wall-associated receptor kinase-like 16 [Prunus mume]	PREDICTED: Fragaria vesca subsp. vesca uncharacterized LOC101303497 (LOC101303497), misc_RNA	WAK1_ARATH Wall-associated receptor kinase 1 OS=Arabidopsis thaliana GN=WAK1 PE=1 SV=2	Serine/threonine protein kinase	interleukin-1 receptor-associated kinase 4 [EC:2.7.11.1]	-	GO:0043167//ion binding;GO:0004672//protein kinase activity;GO:0000166//nucleotide binding	-	--
	CL8529.Contig3	-	4.90469	PREDICTED: putative wall-associated receptor kinase-like 16 [Prunus mume]	PREDICTED: Fragaria vesca subsp. vesca uncharacterized LOC101303497 (LOC101303497), misc_RNA	WAK1_ARATH Wall-associated receptor kinase 1 OS=Arabidopsis thaliana GN=WAK1 PE=1 SV=2	Serine/threonine protein kinase	interleukin-1 receptor-associated kinase 4 [EC:2.7.11.1]	-	GO:0043167//ion binding;GO:0004672//protein kinase activity;GO:0000166//nucleotide binding	-	--
	CL8529.Contig5	-	5.9366	PREDICTED: wall-associated receptor kinase 3-like [Fragaria vesca subsp. vesca]	PREDICTED: Fragaria vesca subsp. vesca uncharacterized LOC101303497 (LOC101303497), misc_RNA	WAK5_ARATH Wall-associated receptor kinase 5 OS=Arabidopsis thaliana GN=WAK5 PE=2 SV=1	Serine/threonine protein kinase	interleukin-1 receptor-associated kinase 4 [EC:2.7.11.1]	GO:0006468//protein phosphorylation	GO:0030247//polysaccharide binding;GO:0005509//calcium ion binding;GO:0005524//ATP binding;GO:0004674//protein serine/threonine kinase activity	-	--
	CL8529.Contig7	-	3.64635	PREDICTED: putative wall-associated receptor kinase-like 16 [Prunus mume]	PREDICTED: Fragaria vesca subsp. vesca uncharacterized LOC101303497 (LOC101303497), misc_RNA	WAK1_ARATH Wall-associated receptor kinase 1 OS=Arabidopsis thaliana GN=WAK1 PE=1 SV=2	Serine/threonine protein kinase	interleukin-1 receptor-associated kinase 4 [EC:2.7.11.1]	-	GO:0005488//binding;GO:0016772//transferase activity, transferring phosphorus-containing groups	-	--
	Unigene10364	-	3.5466	PREDICTED: wall-associated receptor kinase-like 10 [Fragaria vesca subsp. vesca]	PREDICTED: Fragaria vesca subsp. vesca wall-associated receptor kinase-like 10-like (LOC101311723), mRNA	WAKLC_ARATH Wall-associated receptor kinase-like 3 OS=Arabidopsis thaliana GN=WAKL3 PE=2 SV=2	--	--	-	GO:0005488//binding;GO:0016772//transferase activity, transferring phosphorus-containing groups	-	--
	Unigene10719	-	1.17991	PREDICTED: wall-associated receptor kinase 2-like [Fragaria vesca subsp. vesca]	PREDICTED: Fragaria vesca subsp. vesca uncharacterized LOC101293382 (LOC101293382), mRNA	WAK2_ARATH Wall-associated receptor kinase 2 OS=Arabidopsis thaliana GN=WAK2 PE=1 SV=1	Serine/threonine protein kinase	interleukin-1 receptor-associated kinase 4 [EC:2.7.11.1]	GO:0006468//protein phosphorylation	GO:0030247//polysaccharide binding;GO:0005509//calcium ion binding;GO:0005524//ATP binding;GO:0004674//protein serine/threonine kinase activity	-	--
	Unigene12699	-	1.48195	PREDICTED: wall-associated receptor kinase 2-like [Fragaria vesca subsp. vesca]	PREDICTED: Fragaria vesca subsp. vesca uncharacterized LOC101303497 (LOC101303497), misc_RNA	WAK2_ARATH Wall-associated receptor kinase 2 OS=Arabidopsis thaliana GN=WAK2 PE=1 SV=1	--	[EC:2.7.1.-]	-	GO:0005488//binding;GO:0016772//transferase activity, transferring phosphorus-containing groups	-	ko04626//Plant-pathogen interaction
	Unigene19938	2.97331	5.6184	PREDICTED: wall-associated receptor kinase-like 8 [Fragaria vesca subsp. vesca]	PREDICTED: Fragaria vesca subsp. vesca wall-associated receptor kinase-like 22-like (LOC101293283), mRNA	WAKLI_ARATH Wall-associated receptor kinase-like 22 OS=Arabidopsis thaliana GN=WAKL22 PE=2 SV=1	Serine/threonine protein kinase	interleukin-1 receptor-associated kinase 4 [EC:2.7.11.1]	-	GO:0043167//ion binding;GO:0004672//protein kinase activity	-	--
	Unigene20984	-	1.57233	PREDICTED: wall-associated receptor kinase-like 14 [Fragaria vesca subsp. vesca]	PREDICTED: Fragaria vesca subsp. vesca wall-associated receptor kinase-like 14-like (LOC101313092), mRNA	WAKLO_ARATH Wall-associated receptor kinase-like 14 OS=Arabidopsis thaliana GN=WAKL14 PE=2 SV=2	--	--	GO:0016310//phosphorylation	GO:0004672//protein kinase activity;GO:0000166//nucleotide binding	-	--
	Unigene28169	1.58211	3.47365	PREDICTED: wall-associated receptor kinase-like 14 [Fragaria vesca subsp. vesca]	PREDICTED: Fragaria vesca subsp. vesca wall-associated receptor kinase-like 14-like (LOC101312258), mRNA	WAKLO_ARATH Wall-associated receptor kinase-like 14 OS=Arabidopsis thaliana GN=WAKL14 PE=2 SV=2	Serine/threonine protein kinase	interleukin-1 receptor-associated kinase 4 [EC:2.7.11.1]	GO:0006468//protein phosphorylation	GO:0016491//oxidoreductase activity;GO:0005524//ATP binding;GO:0004674//protein serine/threonine kinase activity	-	ko04626//Plant-pathogen interaction
	Unigene36652	-	4.21323	PREDICTED: wall-associated receptor kinase-like 9 isoform X2 [Prunus mume]	PREDICTED: Fragaria vesca subsp. vesca wall-associated receptor kinase-like 9-like (LOC101299512), mRNA	WAKLJ_ARATH Wall-associated receptor kinase-like 10 OS=Arabidopsis thaliana GN=WAKL10 PE=2 SV=1	Serine/threonine protein kinase	interleukin-1 receptor-associated kinase 4 [EC:2.7.11.1]	GO:0006468//protein phosphorylation	GO:0030247//polysaccharide binding;GO:0005524//ATP binding;GO:0004674//protein serine/threonine kinase activity	GO:0016021//integral to membrane	--
	Unigene41327	-	3.71971	PREDICTED: wall-associated receptor kinase-like 9 [Fragaria vesca subsp. vesca]	PREDICTED: Fragaria vesca subsp. vesca wall-associated receptor kinase-like 9-like (LOC101299512), mRNA	WAKLH_ARATH Wall-associated receptor kinase-like 9 OS=Arabidopsis thaliana GN=WAKL9 PE=2 SV=1	--	[EC:2.7.1.-]	GO:0006468//protein phosphorylation	GO:0030247//polysaccharide binding;GO:0005509//calcium ion binding;GO:0005524//ATP binding;GO:0004674//protein serine/threonine kinase activity	-	--
	Unigene41328	-	2.5668	PREDICTED: wall-associated receptor kinase-like 8 [Fragaria vesca subsp. vesca]	PREDICTED: Fragaria vesca subsp. vesca wall-associated receptor kinase-like 8-like (LOC101305790), mRNA	WAKLG_ARATH Wall-associated receptor kinase-like 8 OS=Arabidopsis thaliana GN=WAKL8 PE=2 SV=1	--	--	-	-	-	--
	Unigene41330	3.00329	5.28418	PREDICTED: wall-associated receptor kinase-like 1 [Fragaria vesca subsp. vesca]	PREDICTED: Fragaria vesca subsp. vesca wall-associated receptor kinase-like 2-like (LOC101296365), mRNA	WAKLA_ARATH Wall-associated receptor kinase-like 1 OS=Arabidopsis thaliana GN=WAKL1 PE=2 SV=1	Serine/threonine protein kinase	interleukin-1 receptor-associated kinase 4 [EC:2.7.11.1]	-	GO:0005488//binding;GO:0016772//transferase activity, transferring phosphorus-containing groups	-	--
	Unigene41332	2.49824	3.89094	PREDICTED: wall-associated receptor kinase-like 1 [Fragaria vesca subsp. vesca]	PREDICTED: Fragaria vesca subsp. vesca wall-associated receptor kinase-like 2-like (LOC101296365), mRNA	WAKLA_ARATH Wall-associated receptor kinase-like 1 OS=Arabidopsis thaliana GN=WAKL1 PE=2 SV=1	Serine/threonine protein kinase	interleukin-1 receptor-associated kinase 4 [EC:2.7.11.1]	-	GO:0005488//binding;GO:0016772//transferase activity, transferring phosphorus-containing groups	-	--
	Unigene42524	-	1.10078	PREDICTED: wall-associated receptor kinase-like 14 [Fragaria vesca subsp. vesca]	PREDICTED: Fragaria vesca subsp. vesca wall-associated receptor kinase-like 14-like (LOC101313092), mRNA	WAKLO_ARATH Wall-associated receptor kinase-like 14 OS=Arabidopsis thaliana GN=WAKL14 PE=2 SV=2	Serine/threonine protein kinase	interleukin-1 receptor-associated kinase 4 [EC:2.7.11.1]	GO:0006468//protein phosphorylation	GO:0005524//ATP binding;GO:0004674//protein serine/threonine kinase activity	-	--
	Unigene44004	-	13.6938	PREDICTED: wall-associated receptor kinase-like 1 [Prunus mume]	PREDICTED: Fragaria vesca subsp. vesca wall-associated receptor kinase-like 9-like (LOC101299512), mRNA	WAKLI_ARATH Wall-associated receptor kinase-like 22 OS=Arabidopsis thaliana GN=WAKL22 PE=2 SV=1	--	--	GO:0006468//protein phosphorylation	GO:0030247//polysaccharide binding;GO:0005509//calcium ion binding;GO:0005524//ATP binding;GO:0004674//protein serine/threonine kinase activity	-	--
	Unigene4562	-	1.82797	PREDICTED: wall-associated receptor kinase 2-like [Fragaria vesca subsp. vesca]	PREDICTED: Fragaria vesca subsp. vesca uncharacterized LOC101303497 (LOC101303497), misc_RNA	WAK1_ARATH Wall-associated receptor kinase 1 OS=Arabidopsis thaliana GN=WAK1 PE=1 SV=2	--	--	-	GO:0005488//binding	-	--
	Unigene52591	-	5.66202	PREDICTED: putative wall-associated receptor kinase-like 16 [Prunus mume]	PREDICTED: Fragaria vesca subsp. vesca uncharacterized LOC101303497 (LOC101303497), misc_RNA	WAKLM_ARATH Wall-associated receptor kinase-like 17 OS=Arabidopsis thaliana GN=WAKL17 PE=3 SV=2	--	--	GO:0006468//protein phosphorylation	GO:0030247//polysaccharide binding;GO:0005509//calcium ion binding;GO:0005524//ATP binding;GO:0004674//protein serine/threonine kinase activity	-	--
	Unigene580	2.00972	-	PREDICTED: wall-associated receptor kinase-like 8 [Fragaria vesca subsp. vesca]	PREDICTED: Fragaria vesca subsp. vesca wall-associated receptor kinase-like 9-like (LOC101293888), mRNA	WAKLG_ARATH Wall-associated receptor kinase-like 8 OS=Arabidopsis thaliana GN=WAKL8 PE=2 SV=1	--	--	-	-	-	--
	Unigene67318	-	1.80355	PREDICTED: wall-associated receptor kinase 3-like [Fragaria vesca subsp. vesca]	PREDICTED: Fragaria vesca subsp. vesca uncharacterized LOC101303497 (LOC101303497), misc_RNA	WAK4_ARATH Wall-associated receptor kinase 4 OS=Arabidopsis thaliana GN=WAK4 PE=2 SV=1	--	--	-	GO:0043167//ion binding;GO:0004672//protein kinase activity;GO:0000166//nucleotide binding	-	--
	Unigene8046	2.69931	3.23661	PREDICTED: wall-associated receptor kinase-like 1 [Fragaria vesca subsp. vesca]	PREDICTED: Fragaria vesca subsp. vesca wall-associated receptor kinase-like 22-like (LOC101298637), mRNA	WAKLI_ARATH Wall-associated receptor kinase-like 22 OS=Arabidopsis thaliana GN=WAKL22 PE=2 SV=1	Serine/threonine protein kinase	interleukin-1 receptor-associated kinase 4 [EC:2.7.11.1]	-	GO:0043167//ion binding;GO:0004672//protein kinase activity	-	--
	Unigene9011	-	5.00042	PREDICTED: wall-associated receptor kinase-like 1 [Fragaria vesca subsp. vesca]	PREDICTED: Fragaria vesca subsp. vesca wall-associated receptor kinase-like 22-like (LOC101298637), mRNA	WAKLB_ARATH Wall-associated receptor kinase-like 2 OS=Arabidopsis thaliana GN=WAKL2 PE=2 SV=1	Serine/threonine protein kinase	interleukin-1 receptor-associated kinase 4 [EC:2.7.11.1]	GO:0006468//protein phosphorylation	GO:0030247//polysaccharide binding;GO:0005509//calcium ion binding;GO:0005524//ATP binding;GO:0004674//protein serine/threonine kinase activity	GO:0016021//integral to membrane	--
