# Supplementary material for: Comparative RNA-Seq analysis reveals a critical role for brassinosteroids in rose (Rosa hybrida) petal defense against Botrytis cinerea infection
Source: BMC Genet. 2018 Aug 20;19:62. doi: 10.1186/s12863-018-0668-x (PMC6102922; doi:10.1186/s12863-018-0668-x)
Supplement: Supplementary file 4 — Supplementary Table S3. Defense-induced hormone signal related genes in rose petals. (XLSX 26 kb) [file 12863_2018_668_MOESM4_ESM.xlsx]

## Sheet: Sheet1
	Gene ID	log2Ratio（30 hpi/30h PDB）	log2Ratio（48 hpi/48h PDB）	ko_definition	Pathway ID//Pathway
ABA	CL10080.contig1	4.06268	5.38926	abscisic acid receptor PYR/PYL family	ko04075//Plant hormone signal transduction
	CL1836.contig1	3.61931	5.07609	protein phosphatase [EC:3.1.3.16]	ko04075//Plant hormone signal transduction
	CL1859.contig2	1.32414	3.02319	extracellular signal-regulated kinase 1/2 [EC:2.7.11.24]	ko04075//Plant hormone signal transduction;ko04626//Plant-pathogen interaction;ko04650//Natural killer cell mediated cytotoxicity
	CL2901.contig1	1.01229	1.28534	protein phosphatase [EC:3.1.3.16]	ko04075//Plant hormone signal transduction
	CL8005.contig6	1.10441	2.14231	abscisic acid receptor PYR/PYL family	ko04075//Plant hormone signal transduction
	CL885.contig1	1.48651	3.01014	protein phosphatase [EC:3.1.3.16]	ko04075//Plant hormone signal transduction
	Unigene34799	1.93273	1.97225	abscisic acid receptor PYR/PYL family	ko04075//Plant hormone signal transduction
	Unigene4677	1.31451	2.17535	abscisic acid receptor PYR/PYL family	ko04075//Plant hormone signal transduction
	CL12349.contig2	-	1.87147	protein phosphatase 2C [EC:3.1.3.16]	ko04075//Plant hormone signal transduction
	CL1859.contig1	-	2.67767	extracellular signal-regulated kinase 1/2 [EC:2.7.11.24]	ko04075//Plant hormone signal transduction;ko04626//Plant-pathogen interaction;ko04650//Natural killer cell mediated cytotoxicity
	CL1922.contig1	-	1.77845	protein phosphatase [EC:3.1.3.16]	ko04075//Plant hormone signal transduction
	CL1922.contig2	-	1.6764	protein phosphatase [EC:3.1.3.16]	ko04075//Plant hormone signal transduction
	CL1922.contig4	-	1.83784	protein phosphatase [EC:3.1.3.16]	ko04075//Plant hormone signal transduction
	CL1922.contig5	-	2.15404	protein phosphatase [EC:3.1.3.16]	ko04075//Plant hormone signal transduction
	CL2901.contig2	-	1.21173	protein phosphatase [EC:3.1.3.16]	ko04075//Plant hormone signal transduction
	CL5939.contig1	-	2.39581	protein phosphatase 2C [EC:3.1.3.16]	ko04075//Plant hormone signal transduction
	CL5939.contig2	-	2.72827	protein phosphatase 2C [EC:3.1.3.16]	ko04075//Plant hormone signal transduction
	CL6284.contig1	-	1.43285	protein phosphatase [EC:3.1.3.16]	ko04075//Plant hormone signal transduction
	CL6284.contig2	-	1.01682	protein phosphatase [EC:3.1.3.16]	ko04075//Plant hormone signal transduction
	CL6546.contig1	-	1.91608	protein phosphatase [EC:3.1.3.16]	ko04075//Plant hormone signal transduction
	CL6975.contig2	-	1.75771	abscisic acid receptor PYR/PYL family	ko04075//Plant hormone signal transduction
	Unigene35536	-	1.84565	protein phosphatase [EC:3.1.3.16]	ko04075//Plant hormone signal transduction
	Unigene40419	-	14.7805	protein phosphatase 2C [EC:3.1.3.16]	ko04075//Plant hormone signal transduction
	Unigene62629	-	5.78422	protein phosphatase 2C [EC:3.1.3.16]	ko04075//Plant hormone signal transduction
IAA	CL14235.contig4	1.2		auxin response factor	ko04075//Plant hormone signal transduction
	CL1152.contig4	1.9187	2.26334	auxin influx carrier (AUX1 LAX family)	ko04075//Plant hormone signal transduction
	CL4231.contig1	2.4	3.5	auxin influx carrier (AUX1 LAX family)	ko04075//Plant hormone signal transduction
	CL9308.contig1	5.2	8.80395	SAUR family protein	ko04075//Plant hormone signal transduction
	CL9308.contig3	3.32652	5.97962	SAUR family protein	ko04075//Plant hormone signal transduction
	Unigene16463	2.31871	4.44798	SAUR family protein	ko04075//Plant hormone signal transduction
	Unigene16963	3.10014	4.65502	SAUR family protein	ko04075//Plant hormone signal transduction
	Unigene17398	2.5	5.4	auxin responsive GH3 gene family	ko04075//Plant hormone signal transduction
	Unigene17574	1.51492	2.87452	SAUR family protein	ko04075//Plant hormone signal transduction
	Unigene27968	1.42777	3.69555	SAUR family protein	ko04075//Plant hormone signal transduction
	Unigene31828	1.5	3	auxin-responsive protein IAA	ko04075//Plant hormone signal transduction
	Unigene38207	1.9	2.9	solute carrier family 32 (vesicular inhibitory amino acid transporter)	ko04075//Plant hormone signal transduction
	CL1107.contig1	-	3.41743	SAUR family protein	ko04075//Plant hormone signal transduction
	CL1107.contig2	-	2.81586	SAUR family protein	ko04075//Plant hormone signal transduction
	CL7383.contig2	-	1.46927	solute carrier family 32 (vesicular inhibitory amino acid transporter)	ko04075//Plant hormone signal transduction
	Unigene1156	-	1.2	auxin influx carrier (AUX1 LAX family)	ko04075//Plant hormone signal transduction
	Unigene31600	-	1.98907	SAUR family protein	ko04075//Plant hormone signal transduction
	Unigene33673	-	15	auxin response factor	ko04075//Plant hormone signal transduction
BR	CL1331.contig4	1.57981	-	interleukin-1 receptor-associated kinase 4 [EC:2.7.11.1]	ko04075//Plant hormone signal transduction;ko04626//Plant-pathogen interaction
	CL2413.contig3	1.19188	-	ubiquitin-conjugating enzyme E2 H [EC:6.3.2.19]	ko04075//Plant hormone signal transduction;ko04626//Plant-pathogen interaction;ko04120//Ubiquitin mediated proteolysis
	CL612.contig11	1.50867	-	LRR receptor-like serine/threonine-protein kinase FLS2 [EC:2.7.11.1]	ko04075//Plant hormone signal transduction;ko04626//Plant-pathogen interaction
	CL9408.contig15	2.64034	-	brassinosteroid insensitive 1-associated receptor kinase 1 [EC:2.7.10.1 2.7.11.1]	ko04075//Plant hormone signal transduction;ko04626//Plant-pathogen interaction
	Unigene38272	1.34393	-	protein brassinosteroid insensitive 1 [EC:2.7.10.1 2.7.11.1]	ko04075//Plant hormone signal transduction;ko04626//Plant-pathogen interaction
	CL10946.contig2	1.3984	1.50623	interleukin-1 receptor-associated kinase 4 [EC:2.7.11.1]	ko04075//Plant hormone signal transduction;ko04626//Plant-pathogen interaction
	CL10946.contig31	2.91227	3.1456	interleukin-1 receptor-associated kinase 4 [EC:2.7.11.1]	ko04075//Plant hormone signal transduction;ko04626//Plant-pathogen interaction
	CL10946.contig34	1.40764	2.00163	interleukin-1 receptor-associated kinase 4 [EC:2.7.11.1]	ko04075//Plant hormone signal transduction;ko04626//Plant-pathogen interaction
	CL11577.contig1	1.77965	1.23277	BR-signaling kinase [EC:2.7.11.1]	ko04075//Plant hormone signal transduction
	CL11577.contig3	1.0825	2.73791	BR-signaling kinase [EC:2.7.11.1]	ko04075//Plant hormone signal transduction
	CL12396.contig1	2.70429	4.25774	interleukin-1 receptor-associated kinase 4 [EC:2.7.11.1]	ko04075//Plant hormone signal transduction;ko04626//Plant-pathogen interaction
	CL12480.contig2	3.98328	5.68351	protein brassinosteroid insensitive 1 [EC:2.7.10.1 2.7.11.1]	ko04075//Plant hormone signal transduction
	CL12480.contig3	2.4122	1.71655	protein brassinosteroid insensitive 1 [EC:2.7.10.1 2.7.11.1]	ko04075//Plant hormone signal transduction
	CL12978.contig1	1.16769	1.97792	interleukin-1 receptor-associated kinase 4 [EC:2.7.11.1]	ko04075//Plant hormone signal transduction;ko04626//Plant-pathogen interaction
	CL12978.contig3	1.67953	2.82279	interleukin-1 receptor-associated kinase 4 [EC:2.7.11.1]	ko04075//Plant hormone signal transduction;ko04626//Plant-pathogen interaction
	CL1331.contig2	1.63223	1.89512	interleukin-1 receptor-associated kinase 4 [EC:2.7.11.1]	ko04075//Plant hormone signal transduction;ko04626//Plant-pathogen interaction
	CL14230.contig5	1.9209	1.2431	interleukin-1 receptor-associated kinase 4 [EC:2.7.11.1]	ko04075//Plant hormone signal transduction;ko04626//Plant-pathogen interaction
	CL14398.contig19	1.80026	2.15004	brassinosteroid insensitive 1-associated receptor kinase 1 [EC:2.7.10.1 2.7.11.1]	ko04075//Plant hormone signal transduction;ko04626//Plant-pathogen interaction
	CL14398.contig4	1.81591	1.90243	brassinosteroid insensitive 1-associated receptor kinase 1 [EC:2.7.10.1 2.7.11.1]	ko04075//Plant hormone signal transduction;ko04626//Plant-pathogen interaction
	CL14424.contig13	4.59707	6.87222	interleukin-1 receptor-associated kinase 4 [EC:2.7.11.1]	ko04075//Plant hormone signal transduction;ko04626//Plant-pathogen interaction
	CL14424.contig2	2.53909	4.09178	interleukin-1 receptor-associated kinase 4 [EC:2.7.11.1]	ko04075//Plant hormone signal transduction;ko04626//Plant-pathogen interaction
	CL14424.contig3	1.83019	4.12842	interleukin-1 receptor-associated kinase 4 [EC:2.7.11.1]	ko04075//Plant hormone signal transduction;ko04626//Plant-pathogen interaction
	CL165.contig3	1.80108	2.722	somatic embryogenesis receptor kinase 1 [EC:2.7.10.1 2.7.11.1]	ko04075//Plant hormone signal transduction;ko04626//Plant-pathogen interaction
	CL1968.contig1	2.86496	3.5115	5'-3' exoribonuclease 2 [EC:3.1.13.-]	ko04075//Plant hormone signal transduction;ko04626//Plant-pathogen interaction;ko03008//Ribosome biogenesis in eukaryotes;ko03018//RNA degradation
	CL1968.contig2	6.03522	4.20577	5'-3' exoribonuclease 2 [EC:3.1.13.-]	ko04075//Plant hormone signal transduction;ko01110//Biosynthesis of secondary metabolites;ko01100//Metabolic pathways;ko00908//Zeatin biosynthesis;ko03008//Ribosome biogenesis in eukaryotes;ko03018//RNA degradation
	CL311.contig10	1.57759	2.04331	somatic embryogenesis receptor kinase 4 [EC:2.7.10.1 2.7.11.1]	ko04075//Plant hormone signal transduction;ko04626//Plant-pathogen interaction
	CL311.contig5	1.10413	1.57987	brassinosteroid insensitive 1-associated receptor kinase 1 [EC:2.7.10.1 2.7.11.1]	ko04075//Plant hormone signal transduction;ko04626//Plant-pathogen interaction
	CL311.contig9	1.83288	2.2841	somatic embryogenesis receptor kinase 4 [EC:2.7.10.1 2.7.11.1]	ko04075//Plant hormone signal transduction;ko04626//Plant-pathogen interaction
	CL3509.contig1	1.12047	1.62032	interleukin-1 receptor-associated kinase 4 [EC:2.7.11.1]	ko04075//Plant hormone signal transduction;ko04626//Plant-pathogen interaction
	CL3509.contig2	1.08944	1.76579	interleukin-1 receptor-associated kinase 4 [EC:2.7.11.1]	ko04075//Plant hormone signal transduction;ko04626//Plant-pathogen interaction
	CL4041.contig2	2.13671	4.7565	interleukin-1 receptor-associated kinase 4 [EC:2.7.11.1]	ko04075//Plant hormone signal transduction;ko04626//Plant-pathogen interaction
	CL4041.contig3	2.06623	4.66461	interleukin-1 receptor-associated kinase 4 [EC:2.7.11.1]	ko04075//Plant hormone signal transduction;ko04626//Plant-pathogen interaction
	CL4341.contig3	1.10399	2.20872	interleukin-1 receptor-associated kinase 4 [EC:2.7.11.1]	ko04075//Plant hormone signal transduction;ko04626//Plant-pathogen interaction
	CL4493.contig1	1.62884	2.49662	interleukin-1 receptor-associated kinase 4 [EC:2.7.11.1]	ko04075//Plant hormone signal transduction;ko04626//Plant-pathogen interaction
	CL4493.contig2	1.59912	3.16408	interleukin-1 receptor-associated kinase 4 [EC:2.7.11.1]	ko04075//Plant hormone signal transduction;ko04626//Plant-pathogen interaction
	CL580.contig11	1.33816	1.92129	interleukin-1 receptor-associated kinase 4 [EC:2.7.11.1]	ko04075//Plant hormone signal transduction;ko04626//Plant-pathogen interaction
	CL5810.contig2	1.40406	2.60855	interleukin-1 receptor-associated kinase 4 [EC:2.7.11.1]	ko04075//Plant hormone signal transduction;ko04626//Plant-pathogen interaction
	CL7914.contig3	1.62819	1.44747	interleukin-1 receptor-associated kinase 4 [EC:2.7.11.1]	ko04075//Plant hormone signal transduction;ko04626//Plant-pathogen interaction
	CL9408.contig14	2.63543	4.29399	interleukin-1 receptor-associated kinase 4 [EC:2.7.11.1]	ko04075//Plant hormone signal transduction;ko04626//Plant-pathogen interaction
	CL9408.contig1	1.93344	1.97079	interleukin-1 receptor-associated kinase 4 [EC:2.7.11.1]	ko04075//Plant hormone signal transduction;ko04626//Plant-pathogen interaction
	CL9946.contig1	4.95184	4.77745	somatic embryogenesis receptor kinase 1 [EC:2.7.10.1 2.7.11.1]	ko04075//Plant hormone signal transduction;ko04626//Plant-pathogen interaction
	CL9946.contig3	3.67604	3.58733	somatic embryogenesis receptor kinase 1 [EC:2.7.10.1 2.7.11.1]	ko04075//Plant hormone signal transduction;ko04626//Plant-pathogen interaction
	Unigene10559	2.72308	3.07116	interleukin-1 receptor-associated kinase 4 [EC:2.7.11.1]	ko04075//Plant hormone signal transduction;ko04626//Plant-pathogen interaction
	Unigene11005	1.10374	1.44283	interleukin-1 receptor-associated kinase 4 [EC:2.7.11.1]	ko04075//Plant hormone signal transduction;ko04626//Plant-pathogen interaction
	Unigene12065	2.13535	4.43174	interleukin-1 receptor-associated kinase 4 [EC:2.7.11.1]	ko04075//Plant hormone signal transduction;ko04626//Plant-pathogen interaction
	Unigene12529	3.17362	3.81291	interleukin-1 receptor-associated kinase 4 [EC:2.7.11.1]	ko04075//Plant hormone signal transduction;ko04626//Plant-pathogen interaction
	Unigene12551	1.0623	2.09375	interleukin-1 receptor-associated kinase 4 [EC:2.7.11.1]	ko04075//Plant hormone signal transduction;ko04626//Plant-pathogen interaction
	Unigene12854	1.82433	2.91161	[EC:2.7.1.-]	ko04075//Plant hormone signal transduction;ko04626//Plant-pathogen interaction
	Unigene13902	3.66516	3.96696	somatic embryogenesis receptor kinase 4 [EC:2.7.10.1 2.7.11.1]	ko04075//Plant hormone signal transduction;ko04626//Plant-pathogen interaction
	Unigene16973	3.81369	3.13913	brassinosteroid insensitive 1-associated receptor kinase 1 [EC:2.7.10.1 2.7.11.1]	ko04075//Plant hormone signal transduction;ko04626//Plant-pathogen interaction
	Unigene20241	1.17667	1.29514	[EC:2.7.1.-]	ko04075//Plant hormone signal transduction;ko04626//Plant-pathogen interaction
	Unigene20242	1.42829	1.57466	[EC:2.7.1.-]	ko04075//Plant hormone signal transduction;ko04626//Plant-pathogen interaction
	Unigene21059	4.14533	3.48726	interleukin-1 receptor-associated kinase 4 [EC:2.7.11.1]	ko04075//Plant hormone signal transduction;ko04626//Plant-pathogen interaction
	Unigene23052	1.59251	1.76506	interleukin-1 receptor-associated kinase 4 [EC:2.7.11.1]	ko04075//Plant hormone signal transduction;ko04626//Plant-pathogen interaction
	Unigene23113	6.64584	17.09	interleukin-1 receptor-associated kinase 4 [EC:2.7.11.1]	ko04075//Plant hormone signal transduction;ko04626//Plant-pathogen interaction
	Unigene31106	2.75465	5.11252	somatic embryogenesis receptor kinase 4 [EC:2.7.10.1 2.7.11.1]	ko04075//Plant hormone signal transduction;ko04626//Plant-pathogen interaction
	Unigene34761	1.40268	2.78771	ko04075//Plant hormone signal transduction;ko04626//Plant-pathogen interaction
	Unigene34902	2.40884	3.97385	[EC:2.7.1.-]	ko04075//Plant hormone signal transduction
	Unigene37592	1.11978	2.59943	brassinosteroid insensitive 1-associated receptor kinase 1 [EC:2.7.10.1 2.7.11.1]	ko04075//Plant hormone signal transduction;ko04626//Plant-pathogen interaction
	Unigene38005	1.50126	1.86033	interleukin-1 receptor-associated kinase 4 [EC:2.7.11.1]	ko04075//Plant hormone signal transduction;ko04626//Plant-pathogen interaction
	Unigene38006	1.78557	2.30395	protein brassinosteroid insensitive 1 [EC:2.7.10.1 2.7.11.1]	ko04075//Plant hormone signal transduction
	Unigene38161	1.49745	2.55964	protein brassinosteroid insensitive 1 [EC:2.7.10.1 2.7.11.1]	ko04075//Plant hormone signal transduction
	Unigene41622	2.10772	2.71641	protein brassinosteroid insensitive 1 [EC:2.7.10.1 2.7.11.1]	ko04075//Plant hormone signal transduction
	Unigene41642	3.41008	6.09302	interleukin-1 receptor-associated kinase 4 [EC:2.7.11.1]	ko04075//Plant hormone signal transduction;ko04626//Plant-pathogen interaction
	Unigene41796	1.99496	4.43401	protein brassinosteroid insensitive 1 [EC:2.7.10.1 2.7.11.1]	ko04075//Plant hormone signal transduction
	Unigene41831	2.45526	2.03138	protein brassinosteroid insensitive 1 [EC:2.7.10.1 2.7.11.1]	ko04075//Plant hormone signal transduction
	Unigene42623	1.1246	1.32662	interleukin-1 receptor-associated kinase 4 [EC:2.7.11.1]	ko04075//Plant hormone signal transduction;ko04626//Plant-pathogen interaction
	Unigene43679	3.73616	4.17731	somatic embryogenesis receptor kinase 1 [EC:2.7.10.1 2.7.11.1]	ko04075//Plant hormone signal transduction;ko04626//Plant-pathogen interaction
	Unigene4957	2.1331	2.79701	interleukin-1 receptor-associated kinase 4 [EC:2.7.11.1]	ko04075//Plant hormone signal transduction;ko04626//Plant-pathogen interaction
	Unigene5149	2.21281	3.85989	interleukin-1 receptor-associated kinase 4 [EC:2.7.11.1]	ko04075//Plant hormone signal transduction;ko04626//Plant-pathogen interaction
	Unigene5333	3.39594	3.72494	interleukin-1 receptor-associated kinase 4 [EC:2.7.11.1]	ko04075//Plant hormone signal transduction;ko04626//Plant-pathogen interaction
	Unigene5808	2.94762	3.7626	somatic embryogenesis receptor kinase 1 [EC:2.7.10.1 2.7.11.1]	ko04075//Plant hormone signal transduction;ko04626//Plant-pathogen interaction
	Unigene6184	2.082	3.77053	protein brassinosteroid insensitive 1 [EC:2.7.10.1 2.7.11.1]	ko04075//Plant hormone signal transduction
	Unigene6671	1.85892	3.56717	protein brassinosteroid insensitive 1 [EC:2.7.10.1 2.7.11.1]	ko04075//Plant hormone signal transduction
	Unigene7260	1.26853	2.99931	protein brassinosteroid insensitive 1 [EC:2.7.10.1 2.7.11.1]	ko04075//Plant hormone signal transduction
	Unigene7843	3.9815	3.42321	interleukin-1 receptor-associated kinase 4 [EC:2.7.11.1]	ko04075//Plant hormone signal transduction;ko04626//Plant-pathogen interaction
	Unigene805	1.51671	2.3295	interleukin-1 receptor-associated kinase 4 [EC:2.7.11.1]	ko04075//Plant hormone signal transduction;ko04626//Plant-pathogen interaction
	Unigene8092	1.16537	2.6529	interleukin-1 receptor-associated kinase 4 [EC:2.7.11.1]	ko04075//Plant hormone signal transduction;ko04626//Plant-pathogen interaction
	Unigene8715	2.18459	4.02675	protein brassinosteroid insensitive 1 [EC:2.7.10.1 2.7.11.1]	ko04075//Plant hormone signal transduction
	Unigene9110	3.39336	5.79935	interleukin-1 receptor-associated kinase 4 [EC:2.7.11.1]	ko04075//Plant hormone signal transduction;ko04626//Plant-pathogen interaction
	Unigene9362	1.59623	3.94822	protein brassinosteroid insensitive 1 [EC:2.7.10.1 2.7.11.1]	ko04075//Plant hormone signal transduction
	CL10946.contig1	-	1.23191	interleukin-1 receptor-associated kinase 4 [EC:2.7.11.1]	ko04075//Plant hormone signal transduction;ko04626//Plant-pathogen interaction
	CL10946.contig25	-	2.15639	interleukin-1 receptor-associated kinase 4 [EC:2.7.11.1]	ko04075//Plant hormone signal transduction;ko04626//Plant-pathogen interaction
	CL10946.contig38	-	2.35336	interleukin-1 receptor-associated kinase 4 [EC:2.7.11.1]	ko04075//Plant hormone signal transduction;ko04626//Plant-pathogen interaction
	CL10946.contig4	-	1.04785	interleukin-1 receptor-associated kinase 4 [EC:2.7.11.1]	ko04075//Plant hormone signal transduction;ko04626//Plant-pathogen interaction
	CL11118.contig1	-	3.62666	[EC:2.7.1.-]	ko04075//Plant hormone signal transduction;ko04626//Plant-pathogen interaction
	CL12007.contig9	-	2.64541	interleukin-1 receptor-associated kinase 4 [EC:2.7.11.1]	ko04075//Plant hormone signal transduction
	CL12246.contig1	-	1.68722	protein brassinosteroid insensitive 1 [EC:2.7.10.1 2.7.11.1]	ko04075//Plant hormone signal transduction
	CL12246.contig4	-	1.74883	protein brassinosteroid insensitive 1 [EC:2.7.10.1 2.7.11.1]	ko04075//Plant hormone signal transduction
	CL12271.contig2	-	13.9654	[EC:2.7.1.-]	ko04075//Plant hormone signal transduction;ko04626//Plant-pathogen interaction
	CL12931.contig3	-	14.605	somatic embryogenesis receptor kinase 4 [EC:2.7.10.1 2.7.11.1]	ko04075//Plant hormone signal transduction;ko04626//Plant-pathogen interaction
	CL12978.contig5	-	1.58026	interleukin-1 receptor-associated kinase 4 [EC:2.7.11.1]	ko04075//Plant hormone signal transduction;ko04626//Plant-pathogen interaction
	CL12978.contig7	-	1.99301	interleukin-1 receptor-associated kinase 4 [EC:2.7.11.1]	ko04075//Plant hormone signal transduction;ko04626//Plant-pathogen interaction
	CL13298.contig4	-	2.23292	protein brassinosteroid insensitive 1 [EC:2.7.10.1 2.7.11.1]	ko04075//Plant hormone signal transduction
	CL13386.contig5	-	3.45239	protein brassinosteroid insensitive 1 [EC:2.7.10.1 2.7.11.1]	ko04075//Plant hormone signal transduction
	CL13386.contig8	-	2.23289	protein brassinosteroid insensitive 1 [EC:2.7.10.1 2.7.11.1]	ko04075//Plant hormone signal transduction
	CL13597.contig3	-	2.22062	interleukin-1 receptor-associated kinase 4 [EC:2.7.11.1]	ko04075//Plant hormone signal transduction
	CL1362.contig4	-	5.87152	somatic embryogenesis receptor kinase 4 [EC:2.7.10.1 2.7.11.1]	ko04075//Plant hormone signal transduction;ko04626//Plant-pathogen interaction
	CL1362.contig6	-	5.45765	[EC:2.7.1.-]	ko04075//Plant hormone signal transduction;ko04626//Plant-pathogen interaction
	CL1362.contig7	-	6.25421	somatic embryogenesis receptor kinase 4 [EC:2.7.10.1 2.7.11.1]	ko04075//Plant hormone signal transduction;ko04626//Plant-pathogen interaction
	CL1362.contig8	-	5.2852	brassinosteroid insensitive 1-associated receptor kinase 1 [EC:2.7.10.1 2.7.11.1]	ko04075//Plant hormone signal transduction;ko04626//Plant-pathogen interaction
	CL1362.contig9	-	4.71189	brassinosteroid insensitive 1-associated receptor kinase 1 [EC:2.7.10.1 2.7.11.1]	ko04075//Plant hormone signal transduction;ko04626//Plant-pathogen interaction
	CL14230.contig1	-	1.89096	interleukin-1 receptor-associated kinase 4 [EC:2.7.11.1]	ko04075//Plant hormone signal transduction;ko04626//Plant-pathogen interaction
	CL14398.contig16	-	1.40881	brassinosteroid insensitive 1-associated receptor kinase 1 [EC:2.7.10.1 2.7.11.1]	ko04075//Plant hormone signal transduction;ko04626//Plant-pathogen interaction
	CL14398.contig2	-	1.27034	brassinosteroid insensitive 1-associated receptor kinase 1 [EC:2.7.10.1 2.7.11.1]	ko04075//Plant hormone signal transduction;ko04626//Plant-pathogen interaction
	CL14424.contig1	-	4.72339	interleukin-1 receptor-associated kinase 4 [EC:2.7.11.1]	ko04075//Plant hormone signal transduction;ko04626//Plant-pathogen interaction
	CL14424.contig4	-	3.44292	interleukin-1 receptor-associated kinase 4 [EC:2.7.11.1]	ko04075//Plant hormone signal transduction;ko04626//Plant-pathogen interaction
	CL164.contig1	-	1.56249	cyclin D3, plant	ko04075//Plant hormone signal transduction
	CL2169.contig1	-	1.01	transcription factor MYC2	ko04075//Plant hormone signal transduction;ko04626//Plant-pathogen interaction
	CL2523.contig2	-	7.80767	interleukin-1 receptor-associated kinase 4 [EC:2.7.11.1]	ko04075//Plant hormone signal transduction;ko04626//Plant-pathogen interaction
	CL2523.contig5	-	4.94365	interleukin-1 receptor-associated kinase 4 [EC:2.7.11.1]	ko04075//Plant hormone signal transduction;ko04626//Plant-pathogen interaction
	CL311.contig8	-	1.62774	brassinosteroid insensitive 1-associated receptor kinase 1 [EC:2.7.10.1 2.7.11.1]	ko04075//Plant hormone signal transduction;ko04626//Plant-pathogen interaction
	CL3509.contig3	-	1.78199	interleukin-1 receptor-associated kinase 4 [EC:2.7.11.1]	ko04075//Plant hormone signal transduction;ko04626//Plant-pathogen interaction
	CL3509.contig4	-	1.78611	interleukin-1 receptor-associated kinase 4 [EC:2.7.11.1]	ko04075//Plant hormone signal transduction;ko04626//Plant-pathogen interaction
	CL3745.contig1	-	1.67864	interleukin-1 receptor-associated kinase 4 [EC:2.7.11.1]	ko04075//Plant hormone signal transduction;ko04626//Plant-pathogen interaction
	CL3745.contig3	-	1.91106	serine/threonine-protein kinase PBS1 [EC:2.7.11.1]	ko04075//Plant hormone signal transduction;ko04626//Plant-pathogen interaction
	CL5521.contig1	-	3.51796	BR-signaling kinase [EC:2.7.11.1]	ko04075//Plant hormone signal transduction
	CL698.contig2	-	1.62711	interleukin-1 receptor-associated kinase 4 [EC:2.7.11.1]	ko04075//Plant hormone signal transduction;ko04626//Plant-pathogen interaction
	CL698.contig6	-	2.12005	interleukin-1 receptor-associated kinase 4 [EC:2.7.11.1]	ko04075//Plant hormone signal transduction;ko04626//Plant-pathogen interaction
	CL8460.contig1	-	1.03404	interleukin-1 receptor-associated kinase 4 [EC:2.7.11.1]	ko04075//Plant hormone signal transduction
	CL9130.contig4	-	4.41539	protein brassinosteroid insensitive 1 [EC:2.7.10.1 2.7.11.1]	ko04075//Plant hormone signal transduction
	CL96.contig1	-	4.14276	protein brassinosteroid insensitive 1 [EC:2.7.10.1 2.7.11.1]	ko04075//Plant hormone signal transduction
	CL9946.contig2	-	4.91461	somatic embryogenesis receptor kinase 1 [EC:2.7.10.1 2.7.11.1]	ko04075//Plant hormone signal transduction;ko04626//Plant-pathogen interaction
	CL9961.contig11	-	2.13429	somatic embryogenesis receptor kinase 4 [EC:2.7.10.1 2.7.11.1]	ko04075//Plant hormone signal transduction;ko04626//Plant-pathogen interaction
	Unigene10561	-	1.40713	brassinosteroid insensitive 1-associated receptor kinase 1 [EC:2.7.10.1 2.7.11.1]	ko04075//Plant hormone signal transduction;ko04626//Plant-pathogen interaction
	Unigene10845	-	2.66564	interleukin-1 receptor-associated kinase 4 [EC:2.7.11.1]	ko04075//Plant hormone signal transduction
	Unigene11616	-	3.08129	brassinosteroid insensitive 1-associated receptor kinase 1 [EC:2.7.10.1 2.7.11.1]	ko04075//Plant hormone signal transduction;ko04626//Plant-pathogen interaction
	Unigene11751	-	2.5737	brassinosteroid insensitive 1-associated receptor kinase 1 [EC:2.7.10.1 2.7.11.1]	ko04075//Plant hormone signal transduction;ko04626//Plant-pathogen interaction
	Unigene13383	-	3.12686	interleukin-1 receptor-associated kinase 4 [EC:2.7.11.1]	ko04075//Plant hormone signal transduction;ko04626//Plant-pathogen interaction
	Unigene1449	-	2.30554	[EC:2.7.1.-]	ko04075//Plant hormone signal transduction
	Unigene1532	-	3.43317	BR-signaling kinase [EC:2.7.11.1]	ko04075//Plant hormone signal transduction
	Unigene21066	-	1.05137	interleukin-1 receptor-associated kinase 4 [EC:2.7.11.1]	ko04075//Plant hormone signal transduction;ko04626//Plant-pathogen interaction
	Unigene23597	-	1.1863	interleukin-1 receptor-associated kinase 4 [EC:2.7.11.1]	ko04075//Plant hormone signal transduction;ko04626//Plant-pathogen interaction
	Unigene28093	-	2.222	brassinosteroid insensitive 1-associated receptor kinase 1 [EC:2.7.10.1 2.7.11.1]	ko04075//Plant hormone signal transduction;ko04626//Plant-pathogen interaction
	Unigene29294	-	3.02682	brassinosteroid insensitive 1-associated receptor kinase 1 [EC:2.7.10.1 2.7.11.1]	ko04075//Plant hormone signal transduction;ko04626//Plant-pathogen interaction
	Unigene30831	-	2.58307	interleukin-1 receptor-associated kinase 4 [EC:2.7.11.1]	ko04075//Plant hormone signal transduction;ko04626//Plant-pathogen interaction
	Unigene32764	-	3.47569	brassinosteroid insensitive 1-associated receptor kinase 1 [EC:2.7.10.1 2.7.11.1]	ko04075//Plant hormone signal transduction;ko04626//Plant-pathogen interaction;ko02010//ABC transporters
	Unigene359	-	3.0026	ko04075//Plant hormone signal transduction;ko04626//Plant-pathogen interaction
	Unigene3653	-	1.53864	ko04075//Plant hormone signal transduction;ko04626//Plant-pathogen interaction
	Unigene37587	-	3.50948	interleukin-1 receptor-associated kinase 4 [EC:2.7.11.1]	ko04075//Plant hormone signal transduction
	Unigene37643	-	1.82106	protein brassinosteroid insensitive 1 [EC:2.7.10.1 2.7.11.1]	ko04075//Plant hormone signal transduction;ko04626//Plant-pathogen interaction
	Unigene37955	-	1.32104	interleukin-1 receptor-associated kinase 4 [EC:2.7.11.1]	ko04075//Plant hormone signal transduction
	Unigene3881	-	2.64244	interleukin-1 receptor-associated kinase 4 [EC:2.7.11.1]	ko04075//Plant hormone signal transduction;ko04626//Plant-pathogen interaction
	Unigene38910	-	1.89432	interleukin-1 receptor-associated kinase 4 [EC:2.7.11.1]	ko04075//Plant hormone signal transduction;ko04626//Plant-pathogen interaction
	Unigene43034	-	2.77493	protein brassinosteroid insensitive 1 [EC:2.7.10.1 2.7.11.1]	ko04075//Plant hormone signal transduction
	Unigene43996	-	2.99195	protein brassinosteroid insensitive 1 [EC:2.7.10.1 2.7.11.1]	ko04075//Plant hormone signal transduction
	Unigene4503	-	1.24091	serine/threonine-protein kinase PBS1 [EC:2.7.11.1]	ko04075//Plant hormone signal transduction;ko04626//Plant-pathogen interaction
	Unigene6037	-	2.79771	somatic embryogenesis receptor kinase 4 [EC:2.7.10.1 2.7.11.1]	ko04075//Plant hormone signal transduction;ko04626//Plant-pathogen interaction
	Unigene7110	-	4.02201	interleukin-1 receptor-associated kinase 4 [EC:2.7.11.1]	ko04075//Plant hormone signal transduction;ko04626//Plant-pathogen interaction
	Unigene7474	-	1.15938	interleukin-1 receptor-associated kinase 4 [EC:2.7.11.1]	ko04075//Plant hormone signal transduction;ko04626//Plant-pathogen interaction
	Unigene9450	-	1.74521	interleukin-1 receptor-associated kinase 4 [EC:2.7.11.1]	ko04075//Plant hormone signal transduction;ko04626//Plant-pathogen interaction
	Unigene9616	-	2.2886	interleukin-1 receptor-associated kinase 4 [EC:2.7.11.1]	ko04075//Plant hormone signal transduction;ko04626//Plant-pathogen interaction
	Unigene9691	-	1.13397	protein brassinosteroid insensitive 1 [EC:2.7.10.1 2.7.11.1]	ko04075//Plant hormone signal transduction
	Unigene9762	-	1.18231	interleukin-1 receptor-associated kinase 4 [EC:2.7.11.1]	ko04075//Plant hormone signal transduction;ko04626//Plant-pathogen interaction
	CL62.contig1	2.37627	5.48278	xyloglucan:xyloglucosyl transferase [EC:2.4.1.207]	ko04075//Plant hormone signal transduction
	CL62.contig5	1.18808	5.85079	xyloglucan:xyloglucosyl transferase [EC:2.4.1.207]	ko04075//Plant hormone signal transduction
	CL62.contig7	3.41442	6.26813	xyloglucan:xyloglucosyl transferase [EC:2.4.1.207]	ko04075//Plant hormone signal transduction
	Unigene4652	1.64893	5.20639	xyloglucan:xyloglucosyl transferase [EC:2.4.1.207]	ko04075//Plant hormone signal transduction
	CL13697.contig3	-	3.52866	interleukin-1 receptor-associated kinase 4 [EC:2.7.11.1]	ko04075//Plant hormone signal transduction
	CL1392.contig3	-	4.54128	xyloglucan:xyloglucosyl transferase [EC:2.4.1.207]	ko04075//Plant hormone signal transduction
	CL1392.contig4	-	4.0238	xyloglucan:xyloglucosyl transferase [EC:2.4.1.207]	ko04075//Plant hormone signal transduction
	CL1392.contig5	-	4.52223	xyloglucan:xyloglucosyl transferase [EC:2.4.1.207]	ko04075//Plant hormone signal transduction
	CL1392.contig7	-	6.55168	xyloglucan:xyloglucosyl transferase [EC:2.4.1.207]	ko04075//Plant hormone signal transduction
	CL612.contig3	-	2.05048	protein brassinosteroid insensitive 1 [EC:2.7.10.1 2.7.11.1]	ko04075//Plant hormone signal transduction
	CL612.contig5	-	2.65976	protein brassinosteroid insensitive 1 [EC:2.7.10.1 2.7.11.1]	ko04075//Plant hormone signal transduction
	CL62.contig10	-	4.87607	xyloglucan:xyloglucosyl transferase [EC:2.4.1.207]	ko04075//Plant hormone signal transduction
	CL62.contig2	-	4.47652	xyloglucan:xyloglucosyl transferase [EC:2.4.1.207]	ko04075//Plant hormone signal transduction
	CL62.contig3	-	4.47259	xyloglucan:xyloglucosyl transferase [EC:2.4.1.207]	ko04075//Plant hormone signal transduction
	CL62.contig6	-	3.94201	xyloglucan:xyloglucosyl transferase [EC:2.4.1.207]	ko04075//Plant hormone signal transduction
	CL62.contig9	-	4.15263	xyloglucan:xyloglucosyl transferase [EC:2.4.1.207]	ko04075//Plant hormone signal transduction
	Unigene25416	-	7.79976	xyloglucan:xyloglucosyl transferase [EC:2.4.1.207]	ko04075//Plant hormone signal transduction
	Unigene48424	-	4.67916	xyloglucan:xyloglucosyl transferase TCH4 [EC:2.4.1.207]	ko04075//Plant hormone signal transduction
	Unigene6214	-	1.78417	xyloglucan:xyloglucosyl transferase [EC:2.4.1.207]	ko04075//Plant hormone signal transduction
	CL10946.contig28	-	1.7723	brassinosteroid insensitive 1-associated receptor kinase 1 [EC:2.7.10.1 2.7.11.1]	ko04075//Plant hormone signal transduction;ko04626//Plant-pathogen interaction
	Unigene6786	-	4.10286	xyloglucan:xyloglucosyl transferase [EC:2.4.1.207]	ko04075//Plant hormone signal transduction
CTK	CL11025.contig1	2.22266	4.88152	two-component response regulator ARR-A family	ko04075//Plant hormone signal transduction
	CL13265.contig10	2.62345	1.2	two-component response regulator ARR-B family	ko04075//Plant hormone signal transduction
	Unigene38564	1.1	3.3	two-component response regulator ARR-B family	ko04075//Plant hormone signal transduction
	CL11025.contig2	-	5.33968	two-component response regulator ARR-A family	ko04075//Plant hormone signal transduction
	CL11310.contig1	-	1.01946	arabidopsis histidine kinase 2/3/4 (cytokinin receptor) [EC:2.7.13.3]	ko04075//Plant hormone signal transduction;ko01100//Metabolic pathways;ko03020//RNA polymerase;ko00230//Purine metabolism;ko00240//Pyrimidine metabolism
	Unigene31787	-	1.2	two-component response regulator ARR-B family	ko04075//Plant hormone signal transduction
	Unigene34541	-	1.10287	arabidopsis histidine kinase 2/3/4 (cytokinin receptor) [EC:2.7.13.3]	ko04075//Plant hormone signal transduction;ko01100//Metabolic pathways;ko00565//Ether lipid metabolism;ko00564//Glycerophospholipid metabolism;ko04144//Endocytosis
ET	CL10946.contig32	2.51633	3.52194	somatic embryogenesis receptor kinase 4 [EC:2.7.10.1 2.7.11.1]	ko04075//Plant hormone signal transduction;ko04626//Plant-pathogen interaction
	CL1569.contig1	5.3954	6.49847	ethylene-responsive transcription factor 2	ko04075//Plant hormone signal transduction
	CL1569.contig2	3.65029	6.08731	ethylene-responsive transcription factor 2	ko04075//Plant hormone signal transduction
	CL1569.contig3	4.69736	7.12648	ethylene-responsive transcription factor 2	ko04075//Plant hormone signal transduction
	CL1569.contig4	5.95496	7.04509	ethylene-responsive transcription factor 2	ko04075//Plant hormone signal transduction
	CL3619.contig1	2.15741	1.96823	ethylene receptor [EC:2.7.13.-]	ko04075//Plant hormone signal transduction
	CL3619.contig2	2.36459	2.13223	ethylene receptor [EC:2.7.13.-]	ko04075//Plant hormone signal transduction
	Unigene17094	1.58185	2.14756	ethylene-responsive transcription factor 2	ko04075//Plant hormone signal transduction
	Unigene17335	1.83727	2.97983	EREBP-like factor	ko04075//Plant hormone signal transduction
	Unigene24273	4.73917	6.81213	ethylene-responsive transcription factor 1	ko04075//Plant hormone signal transduction
	Unigene38414	1.73001	1.52095	EIN3-binding F-box protein	ko04075//Plant hormone signal transduction
	Unigene38647	4.87552	6.10622	ethylene-responsive transcription factor 1	ko04075//Plant hormone signal transduction
	Unigene42694	1.57744	1.86357	EIN3-binding F-box protein	ko04075//Plant hormone signal transduction
	Unigene43261	6.08485	6.75469	ethylene-responsive transcription factor 1	ko04075//Plant hormone signal transduction
	Unigene43329	6.11302	8.04857	ethylene-responsive transcription factor 2	ko04075//Plant hormone signal transduction
	CL1081.contig2	-	1.28679	serine/threonine-protein kinase CTR1 [EC:2.7.11.1]	ko04075//Plant hormone signal transduction
	CL1081.contig4	-	1.40008	serine/threonine-protein kinase CTR1 [EC:2.7.11.1]	ko04075//Plant hormone signal transduction
	CL1143.contig1	-	1.42844	protein brassinosteroid insensitive 1 [EC:2.7.10.1 2.7.11.1]	ko04075//Plant hormone signal transduction
	CL12007.contig52	-	3.21729	protein brassinosteroid insensitive 1 [EC:2.7.10.1 2.7.11.1]	ko04075//Plant hormone signal transduction;ko04626//Plant-pathogen interaction
	CL13948.contig1	-	7.57411	EREBP-like factor	ko04075//Plant hormone signal transduction
	CL13948.contig2	-	7.5683	ethylene-responsive transcription factor 1	ko04075//Plant hormone signal transduction
	CL4551.contig5	-	1.46098	[EC:2.7.1.-]	ko04075//Plant hormone signal transduction;ko04626//Plant-pathogen interaction;ko04650//Natural killer cell mediated cytotoxicity
	CL4725.contig2	-	1.14901	ethylene receptor [EC:2.7.13.-]	ko04075//Plant hormone signal transduction
	CL8571.contig2	-	1.26129	sterile alpha motif and leucine zipper containing kinase AZK [EC:2.7.11.25]	ko04075//Plant hormone signal transduction
	CL9999.contig2	-	14.9958	ethylene-responsive transcription factor 2	ko04075//Plant hormone signal transduction
	Unigene22238	-	8.89488	ethylene-responsive transcription factor 2	ko04075//Plant hormone signal transduction
	Unigene3145	-	5.45988	EREBP-like factor	ko04075//Plant hormone signal transduction
	Unigene34909	-	14.8543	serine/threonine-protein kinase CTR1 [EC:2.7.11.1]	ko04075//Plant hormone signal transduction
	Unigene38342	-	1.28745	serine/threonine-protein kinase CTR1 [EC:2.7.11.1]	ko04075//Plant hormone signal transduction
	Unigene39609	-	4.08524	somatic embryogenesis receptor kinase 4 [EC:2.7.10.1 2.7.11.1]	ko04075//Plant hormone signal transduction;ko04626//Plant-pathogen interaction
	Unigene60102	-	8.38067	ethylene-responsive transcription factor 1	ko04075//Plant hormone signal transduction
GA	Unigene38508	1.81433	-	gibberellin receptor GID1 [EC:3.-.-.-]	ko04075//Plant hormone signal transduction;ko01110//Biosynthesis of secondary metabolites;ko00943//Isoflavonoid biosynthesis
	CL13324.contig2	1.50237	3.77485	2-hydroxyisoflavanone dehydratase [EC:4.2.1.105]	ko04075//Plant hormone signal transduction;ko01110//Biosynthesis of secondary metabolites;ko00943//Isoflavonoid biosynthesis
	CL13324.contig3	1.70743	3.53624	2-hydroxyisoflavanone dehydratase [EC:4.2.1.105]	ko04075//Plant hormone signal transduction;ko01110//Biosynthesis of secondary metabolites;ko00943//Isoflavonoid biosynthesis
	CL13324.contig4	5.10817	6.56988	2-hydroxyisoflavanone dehydratase [EC:4.2.1.105]	ko04075//Plant hormone signal transduction;ko01110//Biosynthesis of secondary metabolites;ko00943//Isoflavonoid biosynthesis
	CL4391.contig2	1.4065	3.89555	DELLA protein	ko04075//Plant hormone signal transduction
	CL4391.contig3	1.88727	3.85931	DELLA protein	ko04075//Plant hormone signal transduction
	CL5417.contig2	1.55954	4.64546	gibberellin receptor GID1 [EC:3.-.-.-]	ko04075//Plant hormone signal transduction
	CL5417.contig3	1.86665	5.07218	gibberellin receptor GID1 [EC:3.-.-.-]	ko04075//Plant hormone signal transduction
	CL7223.contig1	2.59778	3.69128	2-hydroxyisoflavanone dehydratase [EC:4.2.1.105]	ko04075//Plant hormone signal transduction;ko01110//Biosynthesis of secondary metabolites;ko00943//Isoflavonoid biosynthesis
	CL7223.contig2	1.58937	3.62131	2-hydroxyisoflavanone dehydratase [EC:4.2.1.105]	ko04075//Plant hormone signal transduction;ko01110//Biosynthesis of secondary metabolites;ko00943//Isoflavonoid biosynthesis
	CL7223.contig3	1.65491	3.75336	2-hydroxyisoflavanone dehydratase [EC:4.2.1.105]	ko04075//Plant hormone signal transduction;ko01110//Biosynthesis of secondary metabolites;ko00943//Isoflavonoid biosynthesis
	CL7223.contig5	1.72422	3.74767	2-hydroxyisoflavanone dehydratase [EC:4.2.1.105]	ko04075//Plant hormone signal transduction;ko01110//Biosynthesis of secondary metabolites;ko00943//Isoflavonoid biosynthesis
	CL7223.contig6	2.00388	4.06922	2-hydroxyisoflavanone dehydratase [EC:4.2.1.105]	ko04075//Plant hormone signal transduction;ko01110//Biosynthesis of secondary metabolites;ko00943//Isoflavonoid biosynthesis
	CL7402.contig2	3.76256	1.56978	DELLA protein	ko04075//Plant hormone signal transduction
	CL7402.contig3	2.44816	3.50438	DELLA protein	ko04075//Plant hormone signal transduction
	CL7402.contig4	4.10261	2.30542	DELLA protein	ko04075//Plant hormone signal transduction
	CL7402.contig5	2.3894	4.26068	DELLA protein	ko04075//Plant hormone signal transduction
	Unigene27564	1.9875	3.32372	2-hydroxyisoflavanone dehydratase [EC:4.2.1.105]	ko04075//Plant hormone signal transduction;ko01110//Biosynthesis of secondary metabolites;ko00943//Isoflavonoid biosynthesis
	Unigene27761	2.592	5.13438	gibberellin receptor GID1 [EC:3.-.-.-]	ko04075//Plant hormone signal transduction
	Unigene35159	1.94416	3.15344	gibberellin receptor GID1 [EC:3.-.-.-]	ko04075//Plant hormone signal transduction
	Unigene35355	1.48659	2.82572	DELLA protein	ko04075//Plant hormone signal transduction
	Unigene39548	13.5141	5.76359	DELLA protein	ko04075//Plant hormone signal transduction
	CL10491.contig1	-	2.41682	DELLA protein	ko04075//Plant hormone signal transduction
	CL11914.contig2	-	1.09312	DELLA protein	ko04075//Plant hormone signal transduction
	CL13324.contig1	-	2.08962	2-hydroxyisoflavanone dehydratase [EC:4.2.1.105]	ko04075//Plant hormone signal transduction;ko01110//Biosynthesis of secondary metabolites;ko00943//Isoflavonoid biosynthesis
	CL2646.contig1	-	1.6245	DELLA protein	ko04075//Plant hormone signal transduction
	CL4391.contig1	-	3.02324	DELLA protein	ko04075//Plant hormone signal transduction
	CL4391.contig4	-	1.64166	DELLA protein	ko04075//Plant hormone signal transduction
	CL4391.contig5	-	1.56978	DELLA protein	ko04075//Plant hormone signal transduction
	CL5417.contig1	-	3.88524	gibberellin receptor GID1 [EC:3.-.-.-]	ko04075//Plant hormone signal transduction
	CL7453.contig4	-	2.61585	gibberellin receptor GID1 [EC:3.-.-.-]	ko04075//Plant hormone signal transduction
	CL8518.contig8	-	1.2762	DELLA protein	ko04075//Plant hormone signal transduction
	Unigene16561	-	1.97512	DELLA protein	ko04075//Plant hormone signal transduction
	Unigene31632	-	2.75775	2-hydroxyisoflavanone dehydratase [EC:4.2.1.105]	ko04075//Plant hormone signal transduction;ko01110//Biosynthesis of secondary metabolites;ko00943//Isoflavonoid biosynthesis
	Unigene31752	-	1.16223	DELLA protein	ko04075//Plant hormone signal transduction
	Unigene48449	-	1.47669	DELLA protein	ko04075//Plant hormone signal transduction
JA	CL12488.contig2	1.56691	1.97661	phytochrome-interacting factor 3	ko04075//Plant hormone signal transduction;ko04626//Plant-pathogen interaction;ko04712//Circadian rhythm - plant
	CL3023.contig1	3.28662	6.34903	jasmonate ZIM domain-containing protein	ko04075//Plant hormone signal transduction;ko04626//Plant-pathogen interaction
	CL3023.contig2	3.85338	6.21656	jasmonate ZIM domain-containing protein	ko04075//Plant hormone signal transduction;ko04626//Plant-pathogen interaction
	CL6633.contig1	1.31507	3.53722	jasmonate ZIM domain-containing protein	ko04075//Plant hormone signal transduction;ko04626//Plant-pathogen interaction
	CL8489.contig1	1.17698	1.2961	transcription factor MYC2	ko04075//Plant hormone signal transduction;ko04626//Plant-pathogen interaction
	CL9982.contig1	3.31544	3.92538	transcription factor MYC2	ko04075//Plant hormone signal transduction;ko04626//Plant-pathogen interaction
	Unigene21712	5.2021	4.43052	transcription factor MYC2	ko04075//Plant hormone signal transduction;ko04626//Plant-pathogen interaction
	Unigene23006	13.3808	5.54208	aprataxin [EC:3.-.-.-]	ko04075//Plant hormone signal transduction;ko04626//Plant-pathogen interaction;ko04712//Circadian rhythm - plant
	Unigene645	1.47131	1.97842	transcription factor MYC2	ko04075//Plant hormone signal transduction;ko04626//Plant-pathogen interaction
	CL4236.contig4	-	2.23369	transcription factor MYC2	ko04075//Plant hormone signal transduction;ko04626//Plant-pathogen interaction
	CL5786.contig1	-	1.83618	phytochrome-interacting factor 3	ko04075//Plant hormone signal transduction;ko04626//Plant-pathogen interaction;ko04712//Circadian rhythm - plant
	CL9253.contig2	-	2.09281	transcription factor MYC2	ko04075//Plant hormone signal transduction;ko04626//Plant-pathogen interaction
	CL9649.contig1	-	2.18296	jasmonate ZIM domain-containing protein	ko04075//Plant hormone signal transduction;ko04626//Plant-pathogen interaction
	CL9649.contig2	-	2.64302	jasmonate ZIM domain-containing protein	ko04075//Plant hormone signal transduction;ko04626//Plant-pathogen interaction
	CL9649.contig3	-	4.88307	jasmonate ZIM domain-containing protein	ko04075//Plant hormone signal transduction;ko04626//Plant-pathogen interaction
	CL9649.contig4	-	3.66131	jasmonate ZIM domain-containing protein	ko04075//Plant hormone signal transduction;ko04626//Plant-pathogen interaction
	CL9649.contig5	-	3.93075	jasmonate ZIM domain-containing protein	ko04075//Plant hormone signal transduction;ko04626//Plant-pathogen interaction
	CL10261.contig1	3.24173	5.01745	jasmonate ZIM domain-containing protein	ko04075//Plant hormone signal transduction;ko04626//Plant-pathogen interaction
	CL12715.contig2	3.08168	4.51585	transcription factor MYC2	ko04075//Plant hormone signal transduction;ko04626//Plant-pathogen interaction
	CL10261.contig3	3.29009	4.27672	jasmonate ZIM domain-containing protein	ko04075//Plant hormone signal transduction;ko04626//Plant-pathogen interaction
	Unigene42404	-	1.38367	transcription factor MYC2	ko04075//Plant hormone signal transduction;ko04626//Plant-pathogen interaction
SA	Unigene21291	3.28529	6.08753	pathogenesis-related protein 1	ko04075//Plant hormone signal transduction;ko04626//Plant-pathogen interaction
	Unigene38323	3.02778	3.95873	transcription factor TGA	ko04075//Plant hormone signal transduction
	Unigene6673	-1.88113	2.0794	transcription factor TGA	ko04075//Plant hormone signal transduction;ko01100//Metabolic pathways;ko04140//Regulation of autophagy;ko03020//RNA polymerase;ko00230//Purine metabolism;ko00240//Pyrimidine metabolism
	CL7443.contig1	-	2.53857	transcription factor TGA	ko04075//Plant hormone signal transduction
	CL7443.contig2	-	2.15323	transcription factor TGA	ko04075//Plant hormone signal transduction
	CL7443.contig5	-	2.01052	transcription factor TGA	ko04075//Plant hormone signal transduction
	Unigene26388	-	3.56751	pathogenesis-related protein 1	ko04075//Plant hormone signal transduction;ko04626//Plant-pathogen interaction
	Unigene31531	-	3.14988	transcription factor TGA	ko04075//Plant hormone signal transduction;ko04140//Regulation of autophagy
	Unigene31721	-	1.78525	STIP1 homology and U-box containing protein 1 [EC:6.3.2.19]	ko04075//Plant hormone signal transduction;ko04140//Regulation of autophagy;ko04141//Protein processing in endoplasmic reticulum;ko04120//Ubiquitin mediated proteolysis
	Unigene35487	-	2.56376	pathogenesis-related protein 1	ko04075//Plant hormone signal transduction;ko04626//Plant-pathogen interaction
	Unigene39696	-	4.33351	transcription factor TGA	ko04075//Plant hormone signal transduction
	Unigene41808	-	1.69901	regulatory protein NPR1	ko04075//Plant hormone signal transduction
	Unigene61621	-	13.5343	pathogenesis-related protein 1	ko04075//Plant hormone signal transduction;ko04626//Plant-pathogen interaction
