# Supplementary material for: Comparative RNA-Seq analysis reveals a critical role for brassinosteroids in rose (Rosa hybrida) petal defense against Botrytis cinerea infection
Source: BMC Genet. 2018 Aug 20;19:62. doi: 10.1186/s12863-018-0668-x (PMC6102922; doi:10.1186/s12863-018-0668-x)
Supplement: Supplementary file 5 — Supplementary Table S4. Defense-regulated transcriptional factors in response to Botrytis. (XLSX 35 kb) [file 12863_2018_668_MOESM5_ESM.xlsx]

## Sheet: Sheet2
	GeneID	log2Ratio(30h/30h-PDB	log2Ratio(48h/48h-PDB	Nr-annotation	Nt-annotation	Swissprot-annotation	COG-Function-Description	ko_definition	GO-BiologicalProcess	GO-MolecularFunction	Go-CellularComponent	Pathway ID//Pathway
bHLH (27)	Unigene39077	-	1.15465	PREDICTED: transcription factor LHW [Fragaria vesca subsp. vesca]	PREDICTED: Fragaria vesca subsp. vesca transcription factor LHW-like (LOC101297325), mRNA	LHW_ARATH Transcription factor LHW OS=Arabidopsis thaliana GN=LHW PE=1 SV=1	--	--	-	GO:0046983//protein dimerization activity	-	--
	CL5786.Contig1	-	1.83618	PREDICTED: transcription factor BEE 3 [Fragaria vesca subsp. vesca]	PREDICTED: Fragaria vesca subsp. vesca transcription factor BEE 3-like (LOC101294469), mRNA	BEE3_ARATH Transcription factor BEE 3 OS=Arabidopsis thaliana GN=BEE3 PE=2 SV=1	--	phytochrome-interacting factor 3	-	GO:0046983//protein dimerization activity	-	ko04075//Plant hormone signal transduction;ko04626//Plant-pathogen interaction;ko04712//Circadian rhythm - plant
	CL10345.Contig2	-	3.07695	hypothetical protein PRUPE_ppa013785mg [Prunus persica] >gi|462400440|gb|EMJ06108.1| hypothetical protein PRUPE_ppa013785mg [Prunus persica]	PREDICTED: Fragaria vesca subsp. vesca transcription factor bHLH144-like (LOC101313582), mRNA	--	--	--	-	-	-	--
	CL12488.Contig2	1.56691	1.97661	PREDICTED: transcription factor bHLH62 [Fragaria vesca subsp. vesca]	PREDICTED: Fragaria vesca subsp. vesca transcription factor bHLH62-like (LOC101298092), mRNA	BH078_ARATH Transcription factor bHLH78 OS=Arabidopsis thaliana GN=BHLH78 PE=1 SV=1	--	phytochrome-interacting factor 3	-	GO:0046983//protein dimerization activity	-	ko04075//Plant hormone signal transduction;ko04626//Plant-pathogen interaction;ko04712//Circadian rhythm - plant
	CL12715.Contig2	3.08168	4.51585	PREDICTED: transcription factor bHLH92 [Fragaria vesca subsp. vesca]	PREDICTED: Fragaria vesca subsp. vesca transcription factor bHLH92-like (LOC101299901), mRNA	BH092_ARATH Transcription factor bHLH92 OS=Arabidopsis thaliana GN=BHLH92 PE=2 SV=1	--	transcription factor MYC2	-	GO:0046983//protein dimerization activity	-	ko04075//Plant hormone signal transduction;ko04626//Plant-pathogen interaction
	CL2169.Contig1	-	1.01	PREDICTED: transcription factor bHLH104 [Fragaria vesca subsp. vesca]	PREDICTED: Fragaria vesca subsp. vesca transcription factor bHLH104-like (LOC101297423), mRNA	BH104_ARATH Transcription factor bHLH104 OS=Arabidopsis thaliana GN=BHLH104 PE=2 SV=1	--	transcription factor MYC2	-	GO:0046983//protein dimerization activity	-	ko04075//Plant hormone signal transduction;ko04626//Plant-pathogen interaction
	CL4236.Contig4	-	2.23369	PREDICTED: transcription factor bHLH14-like isoform X1 [Prunus mume]	PREDICTED: Fragaria vesca subsp. vesca transcription factor MYC2-like (LOC101292761), mRNA	MYC3_ARATH Transcription factor MYC3 OS=Arabidopsis thaliana GN=MYC3 PE=1 SV=1	--	transcription factor MYC2	-	-	-	ko04075//Plant hormone signal transduction;ko04626//Plant-pathogen interaction
	CL5525.Contig1	3.12411	6.61743	hypothetical protein PRUPE_ppa017815mg [Prunus persica] >gi|462396957|gb|EMJ02756.1| hypothetical protein PRUPE_ppa017815mg [Prunus persica]	PREDICTED: Fragaria vesca subsp. vesca transcription factor bHLH3-like (LOC101302795), mRNA	--	--	--	-	-	-	--
	CL5525.Contig2	2.85463	6.72161	hypothetical protein PRUPE_ppa017815mg [Prunus persica] >gi|462396957|gb|EMJ02756.1| hypothetical protein PRUPE_ppa017815mg [Prunus persica]	PREDICTED: Fragaria vesca subsp. vesca transcription factor bHLH3-like (LOC101302795), mRNA	--	--	--	-	-	-	--
	CL5525.Contig3	-	6.14994	hypothetical protein PRUPE_ppa017815mg [Prunus persica] >gi|462396957|gb|EMJ02756.1| hypothetical protein PRUPE_ppa017815mg [Prunus persica]	PREDICTED: Fragaria vesca subsp. vesca transcription factor bHLH3-like (LOC101302795), mRNA	--	--	--	-	-	-	--
	CL7020.Contig1	1.21392	1.16319	PREDICTED: transcription factor bHLH128 isoform X1 [Fragaria vesca subsp. vesca]	PREDICTED: Fragaria vesca subsp. vesca transcription factor bHLH128-like (LOC101314936), mRNA	BH128_ARATH Transcription factor bHLH128 OS=Arabidopsis thaliana GN=BHLH128 PE=1 SV=1	--	phospholipase D [EC:3.1.4.4]	-	GO:0046983//protein dimerization activity	-	ko01100//Metabolic pathways;ko00500//Starch and sucrose metabolism;ko00040//Pentose and glucuronate interconversions;ko00565//Ether lipid metabolism;ko00564//Glycerophospholipid metabolism;ko04144//Endocytosis
	CL8489.Contig1	1.17698	1.2961	PREDICTED: transcription factor bHLH106-like [Fragaria vesca subsp. vesca]	PREDICTED: Fragaria vesca subsp. vesca transcription factor bHLH30-like (LOC101310012), mRNA	BH030_ARATH Transcription factor bHLH30 OS=Arabidopsis thaliana GN=BHLH30 PE=1 SV=1	--	transcription factor MYC2	-	GO:0046983//protein dimerization activity	-	ko04075//Plant hormone signal transduction;ko04626//Plant-pathogen interaction
	CL9982.Contig1	3.31544	3.92538	PREDICTED: putative transcription factor bHLH041 [Fragaria vesca subsp. vesca]	Medicago truncatula Transcription factor MYC4 (MTR_2g039620) mRNA, complete cds	PIF1_ARATH Transcription factor PIF1 OS=Arabidopsis thaliana GN=PIF1 PE=1 SV=1	--	transcription factor MYC2	-	-	-	ko04075//Plant hormone signal transduction;ko04626//Plant-pathogen interaction
	Unigene17027	-	4.92167	PREDICTED: transcription factor bHLH100-like [Fragaria vesca subsp. vesca]	PREDICTED: Fragaria vesca subsp. vesca uncharacterized LOC101299087 (LOC101299087), mRNA	BH126_ARATH Transcription factor bHLH126 OS=Arabidopsis thaliana GN=BHLH126 PE=2 SV=1	--	--	-	GO:0046983//protein dimerization activity;GO:0003677//DNA binding	-	--
	Unigene20322	1.4905	2.17336	PREDICTED: transcription factor bHLH137 [Fragaria vesca subsp. vesca]	PREDICTED: Fragaria vesca subsp. vesca transcription factor bHLH137-like (LOC101313983), mRNA	BH137_ARATH Transcription factor bHLH137 OS=Arabidopsis thaliana GN=BHLH137 PE=2 SV=1	--	phytochrome-interacting factor 3	-	-	-	ko04712//Circadian rhythm - plant
	Unigene21712	5.2021	4.43052	PREDICTED: transcription factor bHLH96 [Fragaria vesca subsp. vesca]	PREDICTED: Fragaria vesca subsp. vesca transcription factor bHLH96-like (LOC101307208), mRNA	BH096_ARATH Transcription factor bHLH96 OS=Arabidopsis thaliana GN=BHLH96 PE=2 SV=1	--	transcription factor MYC2	-	GO:0046983//protein dimerization activity	-	ko04075//Plant hormone signal transduction;ko04626//Plant-pathogen interaction
	Unigene23006	13.3808	5.54208	PREDICTED: transcription factor bHLH87 [Fragaria vesca subsp. vesca]	PREDICTED: Fragaria vesca subsp. vesca transcription factor bHLH87-like (LOC101305551), mRNA	BH087_ARATH Transcription factor bHLH87 OS=Arabidopsis thaliana GN=BHLH87 PE=2 SV=1	--	aprataxin [EC:3.-.-.-]	-	-	-	ko04075//Plant hormone signal transduction;ko04626//Plant-pathogen interaction;ko04712//Circadian rhythm - plant
	Unigene28305	-	1.24226	PREDICTED: transcription factor bHLH74 [Fragaria vesca subsp. vesca]	PREDICTED: Fragaria vesca subsp. vesca transcription factor bHLH74-like (LOC101296342), mRNA	BH074_ARATH Transcription factor bHLH74 OS=Arabidopsis thaliana GN=BHLH74 PE=1 SV=1	--	phytochrome-interacting factor 3	-	GO:0046983//protein dimerization activity	-	ko04712//Circadian rhythm - plant
	Unigene32041	-	6.01576	PREDICTED: transcription factor bHLH118-like isoform X2 [Fragaria vesca subsp. vesca]	PREDICTED: Fragaria vesca subsp. vesca transcription factor bHLH36-like (LOC101293108), mRNA	BH036_ARATH Transcription factor bHLH36 OS=Arabidopsis thaliana GN=BHLH36 PE=2 SV=1	--	--	-	GO:0046983//protein dimerization activity;GO:0003677//DNA binding	-	--
	Unigene41520	-	2.66099	PREDICTED: transcription factor bHLH123-like [Fragaria vesca subsp. vesca]	PREDICTED: Fragaria vesca subsp. vesca transcription factor bHLH123-like (LOC101313194), mRNA	BH123_ARATH Transcription factor bHLH123 OS=Arabidopsis thaliana GN=BHLH123 PE=2 SV=1	--	phytochrome-interacting factor 3	-	GO:0046983//protein dimerization activity	-	ko04712//Circadian rhythm - plant
	Unigene53033	-	1.02047	PREDICTED: transcription factor bHLH47 [Fragaria vesca subsp. vesca]	PREDICTED: Fragaria vesca subsp. vesca transcription factor bHLH47-like (LOC101311190), mRNA	BH047_ARATH Transcription factor bHLH47 OS=Arabidopsis thaliana GN=BHLH47 PE=2 SV=1	--	--	-	GO:0046983//protein dimerization activity	-	--
	Unigene53082	1.75709	-	PREDICTED: transcription factor bHLH75 isoform X1 [Fragaria vesca subsp. vesca]	PREDICTED: Fragaria vesca subsp. vesca transcription factor bHLH75-like (LOC101310123), mRNA	BH075_ARATH Transcription factor bHLH75 OS=Arabidopsis thaliana GN=BHLH75 PE=2 SV=1	--	phytochrome-interacting factor 3	-	GO:0046983//protein dimerization activity	-	ko04712//Circadian rhythm - plant
	CL9253.Contig2	-	2.09281	PREDICTED: transcription factor ILR3-like [Fragaria vesca subsp. vesca]	PREDICTED: Fragaria vesca subsp. vesca transcription factor ILR3-like (LOC101296164), mRNA	ILR3_ARATH Transcription factor ILR3 OS=Arabidopsis thaliana GN=ILR3 PE=1 SV=1	--	transcription factor MYC2	-	GO:0046983//protein dimerization activity	-	ko04075//Plant hormone signal transduction;ko04626//Plant-pathogen interaction
	Unigene42404	-	1.38367	PREDICTED: transcription factor MYC2-like [Fragaria vesca subsp. vesca]	PREDICTED: Fragaria vesca subsp. vesca transcription factor MYC2-like (LOC101308180), mRNA	MYC2_ARATH Transcription factor MYC2 OS=Arabidopsis thaliana GN=MYC2 PE=1 SV=2	--	transcription factor MYC2	-	GO:0016491//oxidoreductase activity;GO:0046983//protein dimerization activity	-	ko04075//Plant hormone signal transduction;ko04626//Plant-pathogen interaction
	Unigene62718	-	4.83766	--	Medicago truncatula Transcription factor MYC4 (MTR_2g039620) mRNA, complete cds	--	--	--	-	-	-	--
	Unigene645	1.47131	1.97842	Inducer of CBF expression b [Prunus mume]	Vitis amurensis cultivar Heilongjiang inducer of CBF expression 2 mRNA, complete cds	ICE1_ARATH Transcription factor ICE1 OS=Arabidopsis thaliana GN=SCRM PE=1 SV=1	--	transcription factor MYC2	-	-	-	ko04075//Plant hormone signal transduction;ko04626//Plant-pathogen interaction
	Unigene60874	-	13.2018	PREDICTED: transcription factor PRE3 [Fragaria vesca subsp. vesca]	PREDICTED: Fragaria vesca subsp. vesca transcription factor bHLH135-like (LOC101312348), mRNA	PRE3_ARATH Transcription factor PRE3 OS=Arabidopsis thaliana GN=PRE3 PE=1 SV=1	--	--	GO:0010086//embryonic root morphogenesis;GO:0048510//regulation of timing of transition from vegetative to reproductive phase;GO:0009640//photomorphogenesis;GO:0009742//brassinosteroid mediated signaling pathway	GO:0046983//protein dimerization activity	-	--
ERF (46)	CL10033.Contig1	-	6.29548	PREDICTED: ethylene-responsive transcription factor ERF020 [Fragaria vesca subsp. vesca]	PREDICTED: Fragaria vesca subsp. vesca ethylene-responsive transcription factor ERF020-like (LOC101312253), mRNA	ERF19_ARATH Ethylene-responsive transcription factor ERF019 OS=Arabidopsis thaliana GN=ERF019 PE=2 SV=1	--	EREBP-like factor	GO:0006355//regulation of transcription, DNA-dependent	GO:0003700//sequence-specific DNA binding transcription factor activity;GO:0003677//DNA binding	GO:0005634//nucleus	--
	CL10033.Contig2	-	5.62111	PREDICTED: ethylene-responsive transcription factor ERF020 [Fragaria vesca subsp. vesca]	PREDICTED: Fragaria vesca subsp. vesca ethylene-responsive transcription factor ERF020-like (LOC101312253), mRNA	ERF19_ARATH Ethylene-responsive transcription factor ERF019 OS=Arabidopsis thaliana GN=ERF019 PE=2 SV=1	--	EREBP-like factor	GO:0006351//transcription, DNA-dependent	-	-	--
	CL11155.Contig2	-	1.0409	PREDICTED: ethylene-responsive transcription factor RAP2-12-like [Fragaria vesca subsp. vesca] >gi|764610157|ref|XP_011467484.1| PREDICTED: ethylene-responsive transcription factor RAP2-12-like [Fragaria vesca subsp. vesca] >gi|764610163|ref|XP_011467485.1| PREDICTED: ethylene-responsive transcription factor RAP2-12-like [Fragaria vesca subsp. vesca]	PREDICTED: Fragaria vesca subsp. vesca ethylene-responsive transcription factor RAP2-12-like (LOC101291067), mRNA	RA212_ARATH Ethylene-responsive transcription factor RAP2-12 OS=Arabidopsis thaliana GN=RAP2-12 PE=1 SV=1	--	EREBP-like factor	GO:0006355//regulation of transcription, DNA-dependent	GO:0003700//sequence-specific DNA binding transcription factor activity;GO:0003677//DNA binding	GO:0005634//nucleus	--
	CL11275.Contig2	-	1.17943	PREDICTED: ethylene-responsive transcription factor-like protein At4g13040 [Fragaria vesca subsp. vesca]	PREDICTED: Fragaria vesca subsp. vesca uncharacterized LOC101311237 (LOC101311237), mRNA	ERFL1_ARATH Ethylene-responsive transcription factor-like protein At4g13040 OS=Arabidopsis thaliana GN=At4g13040 PE=2 SV=2	--	--	GO:0006355//regulation of transcription, DNA-dependent	GO:0003700//sequence-specific DNA binding transcription factor activity;GO:0003677//DNA binding	-	--
	CL11643.Contig3	1.08692	1.80261	PREDICTED: ethylene-responsive transcription factor ERF113 [Fragaria vesca subsp. vesca]	PREDICTED: Fragaria vesca subsp. vesca ethylene-responsive transcription factor ERF114-like (LOC101303581), mRNA	--	--	--	-	-	-	--
	CL13886.Contig10	1.58987	-	PREDICTED: E2F transcription factor-like E2FE isoform X4 [Fragaria vesca subsp. vesca]	PREDICTED: Fragaria vesca subsp. vesca E2F transcription factor-like E2FE-like (LOC101304006), mRNA	E2FE_ARATH E2F transcription factor-like E2FE OS=Arabidopsis thaliana GN=E2FE PE=2 SV=1	--	E2F transcription factor 7/8	-	-	-	--
	CL13948.Contig1	-	7.57411	PREDICTED: ethylene-responsive transcription factor ERF096-like [Fragaria vesca subsp. vesca]	PREDICTED: Fragaria vesca subsp. vesca ethylene-responsive transcription factor ERF098-like (LOC101299448), mRNA	ERF98_ARATH Ethylene-responsive transcription factor ERF098 OS=Arabidopsis thaliana GN=ERF098 PE=1 SV=1	--	EREBP-like factor	GO:0006355//regulation of transcription, DNA-dependent	GO:0003700//sequence-specific DNA binding transcription factor activity;GO:0003677//DNA binding	GO:0005634//nucleus	ko04075//Plant hormone signal transduction
	CL13948.Contig2	-	7.5683	PREDICTED: ethylene-responsive transcription factor ERF098-like [Fragaria vesca subsp. vesca]	PREDICTED: Fragaria vesca subsp. vesca ethylene-responsive transcription factor ERF098-like (LOC101299158), mRNA	ERF98_ARATH Ethylene-responsive transcription factor ERF098 OS=Arabidopsis thaliana GN=ERF098 PE=1 SV=1	--	ethylene-responsive transcription factor 1	GO:0006351//transcription, DNA-dependent	-	-	ko04075//Plant hormone signal transduction
	CL1569.Contig1	5.3954	6.49847	PREDICTED: ethylene-responsive transcription factor ERF098-like [Fragaria vesca subsp. vesca]	PREDICTED: Fragaria vesca subsp. vesca ethylene-responsive transcription factor ERF098-like (LOC101299741), mRNA	ERF98_ARATH Ethylene-responsive transcription factor ERF098 OS=Arabidopsis thaliana GN=ERF098 PE=1 SV=1	--	ethylene-responsive transcription factor 2	GO:0006355//regulation of transcription, DNA-dependent	GO:0003700//sequence-specific DNA binding transcription factor activity;GO:0003677//DNA binding	GO:0005634//nucleus	ko04075//Plant hormone signal transduction
	CL1569.Contig2	3.65029	6.08731	PREDICTED: ethylene-responsive transcription factor ERF098-like [Fragaria vesca subsp. vesca]	PREDICTED: Fragaria vesca subsp. vesca ethylene-responsive transcription factor ERF098-like (LOC101299741), mRNA	ERF98_ARATH Ethylene-responsive transcription factor ERF098 OS=Arabidopsis thaliana GN=ERF098 PE=1 SV=1	--	ethylene-responsive transcription factor 2	GO:0006355//regulation of transcription, DNA-dependent	GO:0003700//sequence-specific DNA binding transcription factor activity;GO:0003677//DNA binding	GO:0005634//nucleus	ko04075//Plant hormone signal transduction
	CL1569.Contig3	4.69736	7.12648	PREDICTED: ethylene-responsive transcription factor ERF098-like [Fragaria vesca subsp. vesca]	PREDICTED: Fragaria vesca subsp. vesca ethylene-responsive transcription factor ERF098-like (LOC101299741), mRNA	ERF98_ARATH Ethylene-responsive transcription factor ERF098 OS=Arabidopsis thaliana GN=ERF098 PE=1 SV=1	--	ethylene-responsive transcription factor 2	GO:0006355//regulation of transcription, DNA-dependent	GO:0003700//sequence-specific DNA binding transcription factor activity;GO:0003677//DNA binding	GO:0005634//nucleus	ko04075//Plant hormone signal transduction
	CL1569.Contig4	5.95496	7.04509	PREDICTED: ethylene-responsive transcription factor ERF098-like [Fragaria vesca subsp. vesca]	PREDICTED: Fragaria vesca subsp. vesca ethylene-responsive transcription factor ERF098-like (LOC101299741), mRNA	ERF98_ARATH Ethylene-responsive transcription factor ERF098 OS=Arabidopsis thaliana GN=ERF098 PE=1 SV=1	--	ethylene-responsive transcription factor 2	GO:0006355//regulation of transcription, DNA-dependent	GO:0003700//sequence-specific DNA binding transcription factor activity;GO:0003677//DNA binding	GO:0005634//nucleus	ko04075//Plant hormone signal transduction
	CL2146.Contig2	1.08477	1.16378	PREDICTED: ethylene-responsive transcription factor 4 [Fragaria vesca subsp. vesca]	PREDICTED: Fragaria vesca subsp. vesca ethylene-responsive transcription factor 4-like (LOC101300501), mRNA	ERF78_ARATH Ethylene-responsive transcription factor 4 OS=Arabidopsis thaliana GN=ERF4 PE=1 SV=1	Serine/threonine protein kinase	EREBP-like factor	GO:0006351//transcription, DNA-dependent;GO:0010033//response to organic substance;GO:0050794//regulation of cellular process;GO:0009719	-	-	--
	CL4879.Contig1	-	3.5547	putative AP2/ERF2 protein [Rosa chinensis]	PREDICTED: Fragaria vesca subsp. vesca ethylene-responsive transcription factor ERF071-like, transcript variant 3 (LOC101314813), mRNA	RA212_ARATH Ethylene-responsive transcription factor RAP2-12 OS=Arabidopsis thaliana GN=RAP2-12 PE=1 SV=1	--	EREBP-like factor	GO:0006351//transcription, DNA-dependent	-	-	--
	CL4879.Contig2	-	3.66438	putative AP2/ERF2 protein [Rosa chinensis]	PREDICTED: Fragaria vesca subsp. vesca ethylene-responsive transcription factor ERF071-like, transcript variant 3 (LOC101314813), mRNA	RA212_ARATH Ethylene-responsive transcription factor RAP2-12 OS=Arabidopsis thaliana GN=RAP2-12 PE=1 SV=1	--	EREBP-like factor	GO:0006351//transcription, DNA-dependent	-	-	--
	CL6811.Contig1	1.12835	2.26769	PREDICTED: ethylene-responsive transcription factor ABR1-like isoform X1 [Fragaria vesca subsp. vesca]	PREDICTED: Fragaria vesca subsp. vesca uncharacterized LOC101312215, transcript variant 1 (LOC101312215), mRNA	ABR1_ARATH Ethylene-responsive transcription factor ABR1 OS=Arabidopsis thaliana GN=ABR1 PE=2 SV=1	--	EREBP-like factor	GO:0050789//regulation of biological process;GO:0006351//transcription, DNA-dependent	-	-	--
	CL6811.Contig2	1.29122	2.82987	PREDICTED: ethylene-responsive transcription factor ABR1-like isoform X1 [Fragaria vesca subsp. vesca]	PREDICTED: Fragaria vesca subsp. vesca uncharacterized LOC101312215, transcript variant 1 (LOC101312215), mRNA	ABR1_ARATH Ethylene-responsive transcription factor ABR1 OS=Arabidopsis thaliana GN=ABR1 PE=2 SV=1	--	EREBP-like factor	GO:0050789//regulation of biological process;GO:0006351//transcription, DNA-dependent	-	-	--
	CL6844.Contig1	-	1.51146	PREDICTED: ethylene-responsive transcription factor TINY [Fragaria vesca subsp. vesca]	PREDICTED: Fragaria vesca subsp. vesca dehydration-responsive element-binding protein 3-like (LOC101291457), mRNA	DREB3_ARATH Dehydration-responsive element-binding protein 3 OS=Arabidopsis thaliana GN=DREB3 PE=2 SV=1	ATPases involved in chromosome partitioning	EREBP-like factor	GO:0006351//transcription, DNA-dependent	-	-	--
	CL8670.Contig1	-	1.49667	PREDICTED: ethylene-responsive transcription factor RAP2-4-like [Fragaria vesca subsp. vesca]	PREDICTED: Fragaria vesca subsp. vesca ethylene-responsive transcription factor RAP2-4-like (LOC101301527), mRNA	RAP24_ARATH Ethylene-responsive transcription factor RAP2-4 OS=Arabidopsis thaliana GN=RAP2-4 PE=1 SV=1	--	EREBP-like factor	GO:0006355//regulation of transcription, DNA-dependent	GO:0003700//sequence-specific DNA binding transcription factor activity;GO:0003677//DNA binding	GO:0005634//nucleus	--
	CL8670.Contig2	-	1.77081	PREDICTED: ethylene-responsive transcription factor RAP2-4-like [Fragaria vesca subsp. vesca]	PREDICTED: Fragaria vesca subsp. vesca ethylene-responsive transcription factor RAP2-4-like (LOC101301527), mRNA	RAP24_ARATH Ethylene-responsive transcription factor RAP2-4 OS=Arabidopsis thaliana GN=RAP2-4 PE=1 SV=1	--	EREBP-like factor	GO:0006355//regulation of transcription, DNA-dependent	GO:0003700//sequence-specific DNA binding transcription factor activity;GO:0003677//DNA binding	GO:0005634//nucleus	--
	CL8693.Contig1	-	16.3457	PREDICTED: ethylene-responsive transcription factor ERF109-like [Fragaria vesca subsp. vesca]	PREDICTED: Fragaria vesca subsp. vesca reticuline oxidase-like protein-like (LOC101294830), mRNA	EF109_ARATH Ethylene-responsive transcription factor ERF109 OS=Arabidopsis thaliana GN=ERF109 PE=1 SV=1	--	EREBP-like factor	-	-	-	--
	CL8693.Contig3	4.48503	6.56614	PREDICTED: ethylene-responsive transcription factor ERF109-like [Fragaria vesca subsp. vesca]	--	EF109_ARATH Ethylene-responsive transcription factor ERF109 OS=Arabidopsis thaliana GN=ERF109 PE=1 SV=1	--	EREBP-like factor	-	-	-	--
	CL9999.Contig2	-	14.9958	PREDICTED: ethylene-responsive transcription factor 1-like [Fragaria vesca subsp. vesca]	PREDICTED: Fragaria vesca subsp. vesca ethylene-responsive transcription factor 13-like (LOC101293051), mRNA	ERF1_TOBAC Ethylene-responsive transcription factor 1 OS=Nicotiana tabacum GN=ERF1 PE=2 SV=1	--	ethylene-responsive transcription factor 2	-	-	-	ko04075//Plant hormone signal transduction
	Unigene1024	2.09986	3.77455	PREDICTED: ethylene-responsive transcription factor RAP2-3 [Fragaria vesca subsp. vesca]	PREDICTED: Fragaria vesca subsp. vesca ethylene-responsive transcription factor RAP2-3-like (LOC101293287), mRNA	RAP23_ARATH Ethylene-responsive transcription factor RAP2-3 OS=Arabidopsis thaliana GN=RAP2-3 PE=1 SV=2	--	EREBP-like factor	-	-	-	--
	Unigene1191	1.20615	2.46912	PREDICTED: ethylene-responsive transcription factor ABR1-like isoform X1 [Fragaria vesca subsp. vesca]	PREDICTED: Fragaria vesca subsp. vesca uncharacterized LOC101312215, transcript variant 1 (LOC101312215), mRNA	ABR1_ARATH Ethylene-responsive transcription factor ABR1 OS=Arabidopsis thaliana GN=ABR1 PE=2 SV=1	--	EREBP-like factor	GO:0050789//regulation of biological process;GO:0006351//transcription, DNA-dependent	-	-	--
	Unigene16780	2.09958	5.01917	PREDICTED: ethylene-responsive transcription factor ERF017 [Fragaria vesca subsp. vesca]	PREDICTED: Fragaria vesca subsp. vesca ethylene-responsive transcription factor ERF017-like (LOC101304126), mRNA	ERF17_ARATH Ethylene-responsive transcription factor ERF017 OS=Arabidopsis thaliana GN=ERF017 PE=2 SV=1	--	EREBP-like factor	GO:0006355//regulation of transcription, DNA-dependent	GO:0003700//sequence-specific DNA binding transcription factor activity;GO:0003677//DNA binding	GO:0005634//nucleus	--
	Unigene17094	1.58185	2.14756	PREDICTED: ethylene-responsive transcription factor 2-like [Fragaria vesca subsp. vesca]	PREDICTED: Fragaria vesca subsp. vesca ethylene-responsive transcription factor 2-like (LOC101294798), mRNA	ERF2_TOBAC Ethylene-responsive transcription factor 2 OS=Nicotiana tabacum GN=ERF2 PE=2 SV=1	--	ethylene-responsive transcription factor 2	-	-	-	ko04075//Plant hormone signal transduction
	Unigene17335	2.54977	2.97983	PREDICTED: ethylene-responsive transcription factor 2 [Fragaria vesca subsp. vesca]	PREDICTED: Fragaria vesca subsp. vesca ethylene-responsive transcription factor 1A-like (LOC101293789), mRNA	EF100_ARATH Ethylene-responsive transcription factor 1A OS=Arabidopsis thaliana GN=ERF1A PE=1 SV=2	ATPases involved in chromosome partitioning	EREBP-like factor	GO:0006355//regulation of transcription, DNA-dependent	-	-	ko04075//Plant hormone signal transduction
	Unigene20305	-	2.25933	PREDICTED: ethylene-responsive transcription factor ERF027 [Fragaria vesca subsp. vesca]	PREDICTED: Fragaria vesca subsp. vesca ethylene-responsive transcription factor ERF025-like (LOC101302403), mRNA	ERF26_ARATH Ethylene-responsive transcription factor ERF026 OS=Arabidopsis thaliana GN=ERF026 PE=2 SV=1	--	EREBP-like factor	GO:0006351//transcription, DNA-dependent	-	-	--
	Unigene22238	-	8.89488	PREDICTED: ethylene-responsive transcription factor ERF098 [Fragaria vesca subsp. vesca]	PREDICTED: Glycine max ethylene-responsive transcription factor ERF098-like (LOC100814296), mRNA	ERF98_ARATH Ethylene-responsive transcription factor ERF098 OS=Arabidopsis thaliana GN=ERF098 PE=1 SV=1	--	ethylene-responsive transcription factor 2	GO:0006355//regulation of transcription, DNA-dependent	GO:0003700//sequence-specific DNA binding transcription factor activity;GO:0003677//DNA binding	GO:0005634//nucleus	ko04075//Plant hormone signal transduction
	Unigene23037	-	14.7321	PREDICTED: AP2-like ethylene-responsive transcription factor AIL5 [Fragaria vesca subsp. vesca]	PREDICTED: Fragaria vesca subsp. vesca AP2-like ethylene-responsive transcription factor AIL5-like (LOC101293087), mRNA	--	--	AP2-like factor, ANT lineage	GO:0006351//transcription, DNA-dependent	-	-	--
	Unigene27809	1.18226	1.02719	PREDICTED: ethylene-responsive transcription factor ERF105-like [Fragaria vesca subsp. vesca]	PREDICTED: Fragaria vesca subsp. vesca ethylene-responsive transcription factor 5-like (LOC101295082), mRNA	ERF5_TOBAC Ethylene-responsive transcription factor 5 OS=Nicotiana tabacum GN=ERF5 PE=2 SV=1	--	EREBP-like factor	GO:0006351//transcription, DNA-dependent	-	-	--
	Unigene3145	-	5.45988	PREDICTED: ethylene-responsive transcription factor ERF107-like [Fragaria vesca subsp. vesca]	PREDICTED: Fragaria vesca subsp. vesca ethylene-responsive transcription factor 2-like (LOC101292462), mRNA	ERF2_TOBAC Ethylene-responsive transcription factor 2 OS=Nicotiana tabacum GN=ERF2 PE=2 SV=1	--	EREBP-like factor	GO:0006351//transcription, DNA-dependent	-	-	ko04075//Plant hormone signal transduction
	Unigene31631	2.3669	2.19686	PREDICTED: ethylene-responsive transcription factor 12 [Fragaria vesca subsp. vesca]	PREDICTED: Fragaria vesca subsp. vesca ethylene-responsive transcription factor 12-like (LOC101302148), mRNA	ERF81_ARATH Ethylene-responsive transcription factor 12 OS=Arabidopsis thaliana GN=ERF12 PE=2 SV=1	--	EREBP-like factor	GO:0006355//regulation of transcription, DNA-dependent	GO:0003700//sequence-specific DNA binding transcription factor activity;GO:0003677//DNA binding	GO:0005634//nucleus	--
	Unigene38647	4.87552	6.10622	PREDICTED: ethylene-responsive transcription factor 1B [Fragaria vesca subsp. vesca]	PREDICTED: Fragaria vesca subsp. vesca ethylene-responsive transcription factor 1B-like (LOC101298592), mRNA	ERF92_ARATH Ethylene-responsive transcription factor 1B OS=Arabidopsis thaliana GN=ERF1B PE=1 SV=2	--	ethylene-responsive transcription factor 1	GO:0006355//regulation of transcription, DNA-dependent	GO:0003700//sequence-specific DNA binding transcription factor activity;GO:0003677//DNA binding	GO:0005634//nucleus	ko04075//Plant hormone signal transduction
	Unigene41959	-	3.19416	PREDICTED: ethylene-responsive transcription factor ERF027-like [Fragaria vesca subsp. vesca]	PREDICTED: Fragaria vesca subsp. vesca ethylene-responsive transcription factor ERF025-like (LOC101300053), mRNA	ERF26_ARATH Ethylene-responsive transcription factor ERF026 OS=Arabidopsis thaliana GN=ERF026 PE=2 SV=1	--	EREBP-like factor	GO:0006351//transcription, DNA-dependent	-	-	--
	Unigene42037	-	4.52257	PREDICTED: ethylene-responsive transcription factor ERF014 [Fragaria vesca subsp. vesca]	PREDICTED: Fragaria vesca subsp. vesca ethylene-responsive transcription factor ERF012-like (LOC101299633), mRNA	ERF12_ARATH Ethylene-responsive transcription factor ERF012 OS=Arabidopsis thaliana GN=ERF012 PE=2 SV=1	--	EREBP-like factor	GO:0050896//response to stimulus;GO:0006355//regulation of transcription, DNA-dependent	-	-	--
	Unigene43261	6.08485	6.75469	PREDICTED: ethylene-responsive transcription factor 1B [Fragaria vesca subsp. vesca]	PREDICTED: Fragaria vesca subsp. vesca ethylene-responsive transcription factor 1B-like (LOC101308237), mRNA	ERF92_ARATH Ethylene-responsive transcription factor 1B OS=Arabidopsis thaliana GN=ERF1B PE=1 SV=2	--	ethylene-responsive transcription factor 1	GO:0006351//transcription, DNA-dependent	-	-	ko04075//Plant hormone signal transduction
	Unigene43329	6.11302	8.04857	PREDICTED: ethylene-responsive transcription factor ERF096-like [Fragaria vesca subsp. vesca]	PREDICTED: Fragaria vesca subsp. vesca ethylene-responsive transcription factor ERF098-like (LOC101292013), mRNA	ERF96_ARATH Ethylene-responsive transcription factor ERF096 OS=Arabidopsis thaliana GN=ERF096 PE=2 SV=1	--	ethylene-responsive transcription factor 2	GO:0006355//regulation of transcription, DNA-dependent	GO:0003700//sequence-specific DNA binding transcription factor activity;GO:0003677//DNA binding	GO:0005634//nucleus	ko04075//Plant hormone signal transduction
	Unigene59956	-	14.4363	PREDICTED: ethylene-responsive transcription factor ERF098-like [Fragaria vesca subsp. vesca]	PREDICTED: Fragaria vesca subsp. vesca ethylene-responsive transcription factor ERF098-like (LOC101299448), mRNA	--	--	--	-	-	-	--
	Unigene60001	-	4.72596	PREDICTED: ethylene-responsive transcription factor ERF062 [Fragaria vesca subsp. vesca]	PREDICTED: Fragaria vesca subsp. vesca ethylene-responsive transcription factor ERF062-like (LOC101307776), mRNA	ERF62_ARATH Ethylene-responsive transcription factor ERF062 OS=Arabidopsis thaliana GN=ERF062 PE=2 SV=1	--	EREBP-like factor	-	-	-	--
	Unigene60102	-	8.38067	PREDICTED: ethylene-responsive transcription factor 1B-like [Fragaria vesca subsp. vesca]	PREDICTED: Fragaria vesca subsp. vesca ethylene-responsive transcription factor 1B-like (LOC101312740), mRNA	ERF92_ARATH Ethylene-responsive transcription factor 1B OS=Arabidopsis thaliana GN=ERF1B PE=1 SV=2	--	ethylene-responsive transcription factor 1	GO:0006351//transcription, DNA-dependent	-	-	ko04075//Plant hormone signal transduction
	Unigene62957	-	14.1559	PREDICTED: AP2-like ethylene-responsive transcription factor AIL5 [Fragaria vesca subsp. vesca]	PREDICTED: Fragaria vesca subsp. vesca AP2-like ethylene-responsive transcription factor AIL5-like (LOC101293087), mRNA	AIL5_ARATH AP2-like ethylene-responsive transcription factor AIL5 OS=Arabidopsis thaliana GN=AIL5 PE=2 SV=2	--	AP2-like factor, ANT lineage	GO:0006351//transcription, DNA-dependent	-	-	--
	Unigene63916	-	5.50863	PREDICTED: ethylene-responsive transcription factor ERF062 [Fragaria vesca subsp. vesca]	PREDICTED: Fragaria vesca subsp. vesca ethylene-responsive transcription factor ERF062-like (LOC101307776), mRNA	ERF62_ARATH Ethylene-responsive transcription factor ERF062 OS=Arabidopsis thaliana GN=ERF062 PE=2 SV=1	--	--	-	-	-	--
	Unigene24273	4.73917	6.81213	hypothetical protein PRUPE_ppa012014mg [Prunus persica] >gi|462407984|gb|EMJ13318.1| hypothetical protein PRUPE_ppa012014mg [Prunus persica]	PREDICTED: Fragaria vesca subsp. vesca uncharacterized LOC101305925 (LOC101305925), mRNA	PTI5_SOLLC Pathogenesis-related genes transcriptional activator PTI5 OS=Solanum lycopersicum GN=PTI5 PE=2 SV=1	--	ethylene-responsive transcription factor 1	GO:0006355//regulation of transcription, DNA-dependent	GO:0003700//sequence-specific DNA binding transcription factor activity;GO:0003677//DNA binding	GO:0005634//nucleus	ko04075//Plant hormone signal transduction
	Unigene707	-	3.24137	PREDICTED: ethylene-responsive transcription factor ERF109-like [Fragaria vesca subsp. vesca]	PREDICTED: Fragaria vesca subsp. vesca ethylene-responsive transcription factor ERF109-like (LOC101295986), mRNA	EF109_ARATH Ethylene-responsive transcription factor ERF109 OS=Arabidopsis thaliana GN=ERF109 PE=1 SV=1	--	EREBP-like factor	-	-	-	--
GTE (5)	CL2102.Contig1	-	1.40771	PREDICTED: transcription factor GTE9 [Fragaria vesca subsp. vesca]	PREDICTED: Fragaria vesca subsp. vesca transcription factor GTE9-like (LOC101299213), mRNA	GTE8_ARATH Transcription factor GTE8 OS=Arabidopsis thaliana GN=GTE8 PE=2 SV=2	Transcription factor involved in chromatin remodeling, contains bromodomain	bromodomain-containing factor 1	-	-	-	--
	CL2102.Contig7	-	2.4393	PREDICTED: transcription factor GTE9 [Fragaria vesca subsp. vesca]	PREDICTED: Fragaria vesca subsp. vesca transcription factor GTE9-like (LOC101299213), mRNA	GTE10_ARATH Transcription factor GTE10 OS=Arabidopsis thaliana GN=GTE10 PE=1 SV=2	RNA-binding proteins (RRM domain)	nucleolin	-	-	-	ko03022//Basal transcription factors
	CL2102.Contig8	-	1.32272	PREDICTED: transcription factor GTE9 [Fragaria vesca subsp. vesca]	PREDICTED: Fragaria vesca subsp. vesca transcription factor GTE9-like (LOC101299213), mRNA	GTE8_ARATH Transcription factor GTE8 OS=Arabidopsis thaliana GN=GTE8 PE=2 SV=2	Transcription factor involved in chromatin remodeling, contains bromodomain	bromodomain-containing factor 1	-	-	-	--
	Unigene10991	1.10697	-	PREDICTED: transcription factor GTE6 [Fragaria vesca subsp. vesca] >gi|764631726|ref|XP_011469677.1| PREDICTED: transcription factor GTE6 [Fragaria vesca subsp. vesca]	PREDICTED: Fragaria vesca subsp. vesca transcription factor GTE1-like (LOC101304226), mRNA	--	--	--	-	-	-	--
	Unigene3805	1.10263	-	PREDICTED: transcription factor GTE6 [Fragaria vesca subsp. vesca] >gi|764631726|ref|XP_011469677.1| PREDICTED: transcription factor GTE6 [Fragaria vesca subsp. vesca]	PREDICTED: Fragaria vesca subsp. vesca transcription factor GTE1-like (LOC101304226), mRNA	GTE1_ARATH Transcription factor GTE1 OS=Arabidopsis thaliana GN=GTE1 PE=2 SV=1	--	--	GO:0016573//histone acetylation	GO:0004402//histone acetyltransferase activity	-	--
HSF (9)	CL13100.Contig1	-	1.92966	conserved hypothetical protein [Ricinus communis]	PREDICTED: Fragaria vesca subsp. vesca heat stress transcription factor A-4b-like (LOC101290970), mRNA	HSFB1_ARATH Heat stress transcription factor B-1 OS=Arabidopsis thaliana GN=HSFB1 PE=2 SV=2	--	--	-	-	-	--
	CL4050.Contig2	-	1.12854	PREDICTED: heat stress transcription factor A-4c-like [Fragaria vesca subsp. vesca]	PREDICTED: Fragaria vesca subsp. vesca heat stress transcription factor A-4a-like (LOC101311435), mRNA	HFA4A_ARATH Heat stress transcription factor A-4a OS=Arabidopsis thaliana GN=HSFA4A PE=2 SV=1	Heat shock transcription factor	FUS-interacting serine-arginine-rich protein 1	GO:0050896//response to stimulus;GO:0044707	-	-	ko03040//Spliceosome
	CL4259.Contig1	-	1.05984	PREDICTED: heat stress transcription factor B-2a [Fragaria vesca subsp. vesca]	PREDICTED: Fragaria vesca subsp. vesca heat stress transcription factor B-2a-like (LOC101299242), mRNA	HFB2A_ARATH Heat stress transcription factor B-2a OS=Arabidopsis thaliana GN=HSFB2A PE=2 SV=1	Heat shock transcription factor	RNA-binding protein with serine-rich domain 1	GO:0006355//regulation of transcription, DNA-dependent	GO:0003700//sequence-specific DNA binding transcription factor activity;GO:0043565//sequence-specific DNA binding	GO:0005634//nucleus	ko01100//Metabolic pathways;ko03015//mRNA surveillance pathway;ko00190//Oxidative phosphorylation;ko03013//RNA transport
	Unigene1184	-	1.06019	PREDICTED: heat stress transcription factor A-5 [Fragaria vesca subsp. vesca]	PREDICTED: Fragaria vesca subsp. vesca heat stress transcription factor A-5-like (LOC101302160), mRNA	HSFA5_ARATH Heat stress transcription factor A-5 OS=Arabidopsis thaliana GN=HSFA5 PE=2 SV=1	Heat shock transcription factor	--	GO:0006355//regulation of transcription, DNA-dependent	GO:0003700//sequence-specific DNA binding transcription factor activity;GO:0043565//sequence-specific DNA binding	GO:0005634//nucleus	--
	Unigene16992	-	1.92663	PREDICTED: heat stress transcription factor B-3 [Fragaria vesca subsp. vesca]	PREDICTED: Fragaria vesca subsp. vesca heat stress transcription factor B-3-like (LOC101307517), mRNA	HSFB3_ARATH Heat stress transcription factor B-3 OS=Arabidopsis thaliana GN=HSFB3 PE=2 SV=1	Heat shock transcription factor	--	GO:0006355//regulation of transcription, DNA-dependent;GO:0046686//response to cadmium ion;GO:0006950//response to stress	GO:0043565//sequence-specific DNA binding;GO:0003700//sequence-specific DNA binding transcription factor activity	GO:0005634//nucleus	--
	Unigene37896	2.75426	4.63372	PREDICTED: heat stress transcription factor B-2a-like [Fragaria vesca subsp. vesca]	PREDICTED: Fragaria vesca subsp. vesca heat stress transcription factor B-2a-like (LOC101304080), misc_RNA	HFB2A_ARATH Heat stress transcription factor B-2a OS=Arabidopsis thaliana GN=HSFB2A PE=2 SV=1	Heat shock transcription factor	--	GO:0006355//regulation of transcription, DNA-dependent	GO:0003700//sequence-specific DNA binding transcription factor activity;GO:0043565//sequence-specific DNA binding	GO:0005634//nucleus	--
	Unigene38493	-	1.68602	PREDICTED: heat stress transcription factor B-3 [Fragaria vesca subsp. vesca]	PREDICTED: Fragaria vesca subsp. vesca heat stress transcription factor B-3-like (LOC101307517), mRNA	HSFB3_ARATH Heat stress transcription factor B-3 OS=Arabidopsis thaliana GN=HSFB3 PE=2 SV=1	--	--	-	-	-	--
	Unigene41988	-	2.04101	PREDICTED: heat stress transcription factor A-4c-like [Fragaria vesca subsp. vesca]	PREDICTED: Fragaria vesca subsp. vesca heat stress transcription factor A-4b-like (LOC101290970), mRNA	HFA4B_ORYSJ Heat stress transcription factor A-4b OS=Oryza sativa subsp. japonica GN=HSFA4B PE=2 SV=1	Heat shock transcription factor	--	GO:0006355//regulation of transcription, DNA-dependent	GO:0003700//sequence-specific DNA binding transcription factor activity;GO:0043565//sequence-specific DNA binding	GO:0005634//nucleus	--
	Unigene63822	-	6.35795	PREDICTED: heat stress transcription factor B-2a-like [Fragaria vesca subsp. vesca]	PREDICTED: Fragaria vesca subsp. vesca heat stress transcription factor B-2a-like (LOC101304080), misc_RNA	--	--	--	-	-	-	--
MADS-box (4)	CL5909.Contig15	-	3.75472	PREDICTED: agamous-like MADS-box protein AGL62 [Fragaria vesca subsp. vesca]	PREDICTED: Fragaria vesca subsp. vesca agamous-like MADS-box protein AGL62-like (LOC101301003), mRNA	AGL62_ARATH Agamous-like MADS-box protein AGL62 OS=Arabidopsis thaliana GN=AGL62 PE=1 SV=1	Regulator of arginine metabolism and related MADS box-containing transcription factors	MADS-box transcription factor, plant	-	-	-	--
	Unigene64103	-	5.74361	PREDICTED: MADS-box protein FBP24 isoform X2 [Fragaria vesca subsp. vesca]	PREDICTED: Fragaria vesca subsp. vesca MADS-box protein FBP24-like (LOC101292777), mRNA	DEF21_ANTMA MADS-box protein defh21 OS=Antirrhinum majus GN=DEFH21 PE=2 SV=1	Regulator of arginine metabolism and related MADS box-containing transcription factors	MADS-box transcription factor, plant	GO:0006355//regulation of transcription, DNA-dependent	GO:0003677//DNA binding;GO:0016491//oxidoreductase activity;GO:0046983//protein dimerization activity;GO:0003700//sequence-specific DNA binding transcription factor activity	GO:0005634//nucleus	--
	Unigene38072	-	2.35479	SOC1-like protein [Rosa hybrid cultivar]	Fragaria vesca MADS-box protein SOC1-like (SOC1), mRNA >gi|237860118|gb|FJ531999.1| Fragaria vesca suppressor of overexpression of CO1 (SOC1) mRNA, complete cds	SOC1_ARATH MADS-box protein SOC1 OS=Arabidopsis thaliana GN=SOC1 PE=1 SV=1	Regulator of arginine metabolism and related MADS box-containing transcription factors	MADS-box transcription factor, plant	GO:0006355//regulation of transcription, DNA-dependent	GO:0003700//sequence-specific DNA binding transcription factor activity;GO:0003677//DNA binding;GO:0046983//protein dimerization activity	GO:0005634//nucleus	--
	CL11394.Contig2	-	4.01906	PREDICTED: LOW QUALITY PROTEIN: MADS-box transcription factor 23-like [Fragaria vesca subsp. vesca]	PREDICTED: Fragaria vesca subsp. vesca agamous-like MADS-box protein AGL16-like (LOC101303547), mRNA	AGL16_ARATH Agamous-like MADS-box protein AGL16 OS=Arabidopsis thaliana GN=AGL16 PE=1 SV=1	Regulator of arginine metabolism and related MADS box-containing transcription factors	MADS-box transcription factor, plant	-	-	-	--
MYB (22)	CL13572.Contig3	238	1.09089	PREDICTED: transcription factor MYB44-like [Fragaria vesca subsp. vesca]	PREDICTED: Fragaria vesca subsp. vesca transcription factor MYB44-like (LOC101306948), mRNA	MYB44_ARATH Transcription factor MYB44 OS=Arabidopsis thaliana GN=MYB44 PE=2 SV=1	Myb superfamily proteins, including transcription factors and mRNA splicing factors	myb proto-oncogene protein, plant	-	GO:0005488//binding	-	--
	CL13682.Contig1	-	2.89261	MYB transcription factor 3 [Prunus domestica]	PREDICTED: Fragaria vesca subsp. vesca uncharacterized LOC101305277 (LOC101305277), mRNA	--	--	--	-	-	-	--
	CL13682.Contig2	-	2.0348	PREDICTED: transcription factor MYB1R1 [Fragaria vesca subsp. vesca]	PREDICTED: Fragaria vesca subsp. vesca uncharacterized LOC101305277 (LOC101305277), mRNA	MY1R1_SOLTU Transcription factor MYB1R1 OS=Solanum tuberosum PE=2 SV=1	--	--	GO:0009725//response to hormone stimulus	GO:0003677//DNA binding;GO:0008270//zinc ion binding;GO:0003682//chromatin binding	-	--
	CL14.Contig2	3.13278	2.67444	PREDICTED: transcription factor MYB44-like isoform X1 [Fragaria vesca subsp. vesca]	PREDICTED: Fragaria vesca subsp. vesca transcription factor MYB44-like (LOC101309742), mRNA	MYB44_ARATH Transcription factor MYB44 OS=Arabidopsis thaliana GN=MYB44 PE=2 SV=1	Myb superfamily proteins, including transcription factors and mRNA splicing factors	myb proto-oncogene protein, plant	-	-	-	--
	CL14.Contig3	2.3754	2.98907	PREDICTED: transcription factor MYB44-like isoform X1 [Fragaria vesca subsp. vesca]	PREDICTED: Fragaria vesca subsp. vesca transcription factor MYB44-like (LOC101309742), mRNA	MYB44_ARATH Transcription factor MYB44 OS=Arabidopsis thaliana GN=MYB44 PE=2 SV=1	Myb superfamily proteins, including transcription factors and mRNA splicing factors	myb proto-oncogene protein, plant	-	-	-	--
	CL1575.Contig2	-	4.51716	transcriptional activator Myb [Fragaria vesca] >gi|731441375|emb|CEK40211.1| transcription factor MYB 12 [Fragaria vesca]	PREDICTED: Fragaria vesca subsp. vesca transcription factor MYB12-like (LOC101306459), mRNA	MYB08_ANTMA Myb-related protein 308 OS=Antirrhinum majus GN=MYB308 PE=2 SV=1	Myb superfamily proteins, including transcription factors and mRNA splicing factors	myb proto-oncogene protein, plant	-	GO:0005488//binding	-	--
	CL6269.Contig1	2.09436	3.60615	putative MYB transcription factor [Rosa rugosa]	PREDICTED: Fragaria vesca subsp. vesca myb-related protein Myb4-like (LOC101310363), mRNA	MYB4_ORYSJ Myb-related protein Myb4 OS=Oryza sativa subsp. japonica GN=MYB4 PE=2 SV=2	Myb superfamily proteins, including transcription factors and mRNA splicing factors	myb proto-oncogene protein, plant	GO:0009725//response to hormone stimulus	GO:0005488//binding	-	--
	CL6269.Contig2	-	2.98344	putative MYB transcription factor [Rosa rugosa]	PREDICTED: Fragaria vesca subsp. vesca myb-related protein Myb4-like (LOC101310363), mRNA	MYB4_ORYSJ Myb-related protein Myb4 OS=Oryza sativa subsp. japonica GN=MYB4 PE=2 SV=2	--	myb proto-oncogene protein, plant	GO:0050896//response to stimulus	-	-	--
	Unigene23105	4.75014	7.09683	PREDICTED: transcription factor MYB108 [Prunus mume]	Humulus lupulus mRNA for myb factor (myb3 gene)	MY108_ARATH Transcription factor MYB108 OS=Arabidopsis thaliana GN=MYB108 PE=1 SV=1	Myb superfamily proteins, including transcription factors and mRNA splicing factors	myb proto-oncogene protein, plant	GO:0010033//response to organic substance	GO:0003677//DNA binding	-	--
	Unigene23882	4.37719	5.0979	PREDICTED: transcription factor RAX3 [Fragaria vesca subsp. vesca]	PREDICTED: Fragaria vesca subsp. vesca transcription factor RAX3-like (LOC101298063), mRNA	RAX3_ARATH Transcription factor RAX3 OS=Arabidopsis thaliana GN=RAX3 PE=2 SV=1	Myb superfamily proteins, including transcription factors and mRNA splicing factors	myb proto-oncogene protein, plant	-	GO:0005488//binding	-	--
	Unigene24582	1.05333	3.41561	PREDICTED: probable transcription factor KAN4 [Fragaria vesca subsp. vesca]	PREDICTED: Fragaria vesca subsp. vesca uncharacterized LOC101304222 (LOC101304222), mRNA	EFM_ARATH Myb family transcription factor EFM OS=Arabidopsis thaliana GN=EFM PE=1 SV=2	--	--	-	GO:0003677//DNA binding;GO:0003682//chromatin binding	-	--
	Unigene27129	-	2.06418	PREDICTED: transcription factor WER-like [Fragaria vesca subsp. vesca]	PREDICTED: Fragaria vesca subsp. vesca trichome differentiation protein GL1-like (LOC101308406), mRNA	WER_ARATH Transcription factor WER OS=Arabidopsis thaliana GN=WER PE=1 SV=1	Myb superfamily proteins, including transcription factors and mRNA splicing factors	myb proto-oncogene protein, plant	-	GO:0005488//binding	-	--
	Unigene27566	3.7631	6.51429	PREDICTED: transcription factor TT2-like [Fragaria vesca subsp. vesca]	Fragaria x ananassa transcription factor MYB9 mRNA, complete cds	MYBC_MAIZE Anthocyanin regulatory C1 protein OS=Zea mays GN=C1 PE=2 SV=1	Myb superfamily proteins, including transcription factors and mRNA splicing factors	myb proto-oncogene protein, plant	-	GO:0005488//binding	-	--
	Unigene29387	16.1773	5.93686	R2R3 MYB transcription factor [Fragaria x ananassa]	PREDICTED: Fragaria vesca subsp. vesca transcription factor MYB113-like (LOC101307024), mRNA	MY114_ARATH Transcription factor MYB114 OS=Arabidopsis thaliana GN=MYB114 PE=1 SV=1	Myb superfamily proteins, including transcription factors and mRNA splicing factors	myb proto-oncogene protein, plant	-	-	-	--
	Unigene31598	1.40924	-	putative MYB transcription factor [Rosa rugosa]	PREDICTED: Fragaria vesca subsp. vesca transcription factor WER-like (LOC101309834), mRNA	MY108_ARATH Transcription factor MYB108 OS=Arabidopsis thaliana GN=MYB108 PE=1 SV=1	Myb superfamily proteins, including transcription factors and mRNA splicing factors	myb proto-oncogene protein, plant	-	GO:0005488//binding	-	--
	Unigene34781	4.49473	7.21895	PREDICTED: transcription factor MYB108-like [Fragaria vesca subsp. vesca]	PREDICTED: Fragaria vesca subsp. vesca transcription factor TT2-like (LOC101294178), mRNA	MY108_ARATH Transcription factor MYB108 OS=Arabidopsis thaliana GN=MYB108 PE=1 SV=1	Myb superfamily proteins, including transcription factors and mRNA splicing factors	myb proto-oncogene protein, plant	-	GO:0005488//binding	-	--
	Unigene38564	1.08676	3.33911	PREDICTED: probable transcription factor KAN4 [Fragaria vesca subsp. vesca]	PREDICTED: Fragaria vesca subsp. vesca uncharacterized LOC101304222 (LOC101304222), mRNA	EFM_ARATH Myb family transcription factor EFM OS=Arabidopsis thaliana GN=EFM PE=1 SV=2	--	two-component response regulator ARR-B family	-	GO:0003677//DNA binding;GO:0003682//chromatin binding	-	ko04075//Plant hormone signal transduction
	Unigene42289	1.98587	1.65792	putative MYB transcription factor [Rosa hybrid cultivar]	PREDICTED: Fragaria vesca subsp. vesca transcription factor MYB98-like (LOC101315304), mRNA	MYB44_ARATH Transcription factor MYB44 OS=Arabidopsis thaliana GN=MYB44 PE=2 SV=1	Myb superfamily proteins, including transcription factors and mRNA splicing factors	myb proto-oncogene protein, plant	-	GO:0003677//DNA binding;GO:0003682//chromatin binding	-	--
	Unigene42887	-	3.4999	PREDICTED: probable transcription factor KAN4 [Fragaria vesca subsp. vesca]	PREDICTED: Fragaria vesca subsp. vesca uncharacterized LOC101304222 (LOC101304222), mRNA	EFM_ARATH Myb family transcription factor EFM OS=Arabidopsis thaliana GN=EFM PE=1 SV=2	--	--	-	GO:0005488//binding	-	--
	Unigene61317	-	5.65038	PREDICTED: transcription factor RAX3 [Fragaria vesca subsp. vesca]	PREDICTED: Fragaria vesca subsp. vesca transcription factor RAX3-like (LOC101300526), mRNA	MYB36_ARATH Transcription factor MYB36 OS=Arabidopsis thaliana GN=MYB36 PE=1 SV=1	Myb superfamily proteins, including transcription factors and mRNA splicing factors	myb proto-oncogene protein, plant	-	GO:0003677//DNA binding;GO:0003682//chromatin binding	-	--
	Unigene62636	-	4.34908	PREDICTED: transcription factor RAX3-like [Fragaria vesca subsp. vesca]	PREDICTED: Fragaria vesca subsp. vesca uncharacterized LOC101303879 (LOC101303879), mRNA	RAX3_ARATH Transcription factor RAX3 OS=Arabidopsis thaliana GN=RAX3 PE=2 SV=1	Myb superfamily proteins, including transcription factors and mRNA splicing factors	myb proto-oncogene protein, plant	-	-	-	--
	Unigene65094	-	15.2027	PREDICTED: transcription factor MYB82-like [Fragaria vesca subsp. vesca]	PREDICTED: Fragaria vesca subsp. vesca trichome differentiation protein GL1-like (LOC101298796), mRNA	WER_ARATH Transcription factor WER OS=Arabidopsis thaliana GN=WER PE=1 SV=1	Myb superfamily proteins, including transcription factors and mRNA splicing factors	myb proto-oncogene protein, plant	-	-	-	--
NAC (20)	CL4340.Contig3	-	15.13	putative NAC domain class transcription factor, partial [Tamarix hispida]	PREDICTED: Fragaria vesca subsp. vesca NAC domain-containing protein 2-like (LOC101314507), mRNA	NAC81_ARATH Protein ATAF2 OS=Arabidopsis thaliana GN=NAC081 PE=1 SV=1	--	--	-	-	-	--
	Unigene26826	-	2.47283	PREDICTED: NAC transcription factor 29 [Fragaria vesca subsp. vesca]	PREDICTED: Fragaria vesca subsp. vesca protein FEZ-like (LOC101294413), mRNA	NAC35_ARATH NAC domain-containing protein 35 OS=Arabidopsis thaliana GN=NAC035 PE=1 SV=2	--	--	GO:0006355//regulation of transcription, DNA-dependent	GO:0003677//DNA binding	-	--
	Unigene27895	-	2.52808	PREDICTED: transcription factor JUNGBRUNNEN 1-like [Fragaria vesca subsp. vesca]	PREDICTED: Fragaria vesca subsp. vesca transcription factor JUNGBRUNNEN 1-like (LOC101296191), mRNA	NAC42_ARATH Transcription factor JUNGBRUNNEN 1 OS=Arabidopsis thaliana GN=JUB1 PE=1 SV=1	--	--	GO:0044763;GO:0006355//regulation of transcription, DNA-dependent;GO:0044711	GO:0003677//DNA binding	-	--
	Unigene38361	-	1.9067	PREDICTED: transcription factor JUNGBRUNNEN 1 [Fragaria vesca subsp. vesca]	PREDICTED: Fragaria vesca subsp. vesca uncharacterized LOC101292394 (LOC101292394), misc_RNA	NAC42_ARATH Transcription factor JUNGBRUNNEN 1 OS=Arabidopsis thaliana GN=JUB1 PE=1 SV=1	--	--	-	-	-	--
	CL9110.Contig2	-	2.35988	putative NAC-1 protein [Rosa chinensis]	PREDICTED: Fragaria vesca subsp. vesca NAC domain-containing protein 72-like (LOC101306403), mRNA	NAC72_ARATH NAC domain-containing protein 72 OS=Arabidopsis thaliana GN=NAC072 PE=2 SV=1	--	--	GO:0006355//regulation of transcription, DNA-dependent	GO:0003677//DNA binding	-	--
	CL4340.Contig2	2.55168	4.56713	putative NAC-4 protein [Rosa chinensis]	PREDICTED: Fragaria vesca subsp. vesca NAC domain-containing protein 2-like (LOC101314507), mRNA	NAC2_ARATH NAC domain-containing protein 2 OS=Arabidopsis thaliana GN=NAC002 PE=2 SV=2	--	--	GO:0009987//cellular process;GO:1901700;GO:0065007//biological regulation;GO:0010033//response to organic substance	GO:0005488//binding	-	--
	Unigene17587	1.89731	4.7808	putative NAC-4 protein [Rosa chinensis]	PREDICTED: Fragaria vesca subsp. vesca NAC domain-containing protein 2-like (LOC101314507), mRNA	NAC81_ARATH Protein ATAF2 OS=Arabidopsis thaliana GN=NAC081 PE=1 SV=1	--	--	-	-	-	--
	CL1038.Contig10	-	3.12345	PREDICTED: NAC domain-containing protein 2 [Fragaria vesca subsp. vesca]	PREDICTED: Fragaria vesca subsp. vesca NAC domain-containing protein 2-like (LOC101312592), mRNA	NAC48_ORYSJ NAC domain-containing protein 48 OS=Oryza sativa subsp. japonica GN=NAC48 PE=2 SV=1	--	--	-	-	-	--
	CL1038.Contig12	-	2.92914	PREDICTED: NAC domain-containing protein 2 [Fragaria vesca subsp. vesca]	PREDICTED: Fragaria vesca subsp. vesca NAC domain-containing protein 2-like (LOC101312592), mRNA	NAC48_ORYSJ NAC domain-containing protein 48 OS=Oryza sativa subsp. japonica GN=NAC48 PE=2 SV=1	--	--	-	-	-	--
	CL1038.Contig9	1.10446	3.20228	PREDICTED: NAC domain-containing protein 2 [Fragaria vesca subsp. vesca]	PREDICTED: Fragaria vesca subsp. vesca NAC domain-containing protein 2-like (LOC101312592), mRNA	NAC2_ARATH NAC domain-containing protein 2 OS=Arabidopsis thaliana GN=NAC002 PE=2 SV=2	Serine/threonine protein kinase	pectinesterase [EC:3.1.1.11]	GO:0009611//response to wounding;GO:0006355//regulation of transcription, DNA-dependent;GO:0009788//negative regulation of abscisic acid mediated signaling pathway	GO:0003677//DNA binding	-	ko01100//Metabolic pathways;ko00500//Starch and sucrose metabolism;ko00040//Pentose and glucuronate interconversions;ko00565//Ether lipid metabolism;ko00564//Glycerophospholipid metabolism;ko04144//Endocytosis
	CL1038.Contig15	-	14.3541	PREDICTED: NAC domain-containing protein 2 [Pyrus x bretschneideri]	Corylus heterophylla nam-like protein (NAC1) mRNA, complete cds	NAC2_ARATH NAC domain-containing protein 2 OS=Arabidopsis thaliana GN=NAC002 PE=2 SV=2	--	--	-	-	-	--
	CL13714.Contig1	-	4.44961	PREDICTED: NAC domain-containing protein 77-like [Fragaria vesca subsp. vesca]	PREDICTED: Fragaria vesca subsp. vesca uncharacterized LOC101297900 (LOC101297900), mRNA	NAC79_ARATH NAC domain-containing protein 79 OS=Arabidopsis thaliana GN=NAC079 PE=2 SV=1	--	--	-	-	-	--
	CL13714.Contig2	-	4.72322	PREDICTED: NAC domain-containing protein 77-like [Fragaria vesca subsp. vesca]	PREDICTED: Fragaria vesca subsp. vesca uncharacterized LOC101297900 (LOC101297900), mRNA	--	--	--	-	-	-	--
	Unigene29829	-	3.8719	PREDICTED: NAC domain-containing protein 78-like [Fragaria vesca subsp. vesca]		NAC86_ARATH NAC domain-containing protein 86 OS=Arabidopsis thaliana GN=NAC086 PE=2 SV=1	--	--	-	-	-	--
	CL1398.Contig2	-	16.7426	PREDICTED: NAC domain-containing protein 90 [Fragaria vesca subsp. vesca]		NAC90_ARATH NAC domain-containing protein 90 OS=Arabidopsis thaliana GN=NAC090 PE=2 SV=1	--	--	GO:0006355//regulation of transcription, DNA-dependent;GO:0010200//response to chitin	GO:0003677//DNA binding	-	--
	CL1398.Contig3	-	13.9092	PREDICTED: NAC domain-containing protein 90 [Fragaria vesca subsp. vesca]		NAC90_ARATH NAC domain-containing protein 90 OS=Arabidopsis thaliana GN=NAC090 PE=2 SV=1	--	--	-	-	-	--
	CL1398.Contig4	-	6.51447	PREDICTED: NAC domain-containing protein 90 [Fragaria vesca subsp. vesca]		NAC90_ARATH NAC domain-containing protein 90 OS=Arabidopsis thaliana GN=NAC090 PE=2 SV=1	--	--	GO:0006355//regulation of transcription, DNA-dependent;GO:0010200//response to chitin	GO:0003677//DNA binding	-	--
	CL1398.Contig5	-	16.9477	PREDICTED: NAC domain-containing protein 90 [Fragaria vesca subsp. vesca]		NAC90_ARATH NAC domain-containing protein 90 OS=Arabidopsis thaliana GN=NAC090 PE=2 SV=1	--	--	-	-	-	--
	CL1398.Contig6	-	5.4989	PREDICTED: NAC domain-containing protein 90 [Fragaria vesca subsp. vesca]		NAC90_ARATH NAC domain-containing protein 90 OS=Arabidopsis thaliana GN=NAC090 PE=2 SV=1	--	--	GO:0006355//regulation of transcription, DNA-dependent	GO:0003677//DNA binding	-	--
	Unigene63816	-	13.3029	PREDICTED: NAC domain-containing protein 90-like [Fragaria vesca subsp. vesca]		--	--	--	-	-	-	--
NFYC (2)	CL1344.Contig1	-	6.59426	PREDICTED: nuclear transcription factor Y subunit C-1 [Fragaria vesca subsp. vesca]	--	--	--	--	-	-	-	--
	CL1344.Contig6	-	4.36412	PREDICTED: nuclear transcription factor Y subunit C-1 [Fragaria vesca subsp. vesca]	--	--	--	--	-	-	-	--
bZIP (9)	CL4455.Contig1	-	3.99999	PREDICTED: bZIP transcription factor 60 [Fragaria vesca subsp. vesca]	PREDICTED: Fragaria vesca subsp. vesca bZIP transcription factor 60-like (LOC101310028), mRNA	--	--	--	-	-	-	--
	CL4455.Contig2	-	3.39255	PREDICTED: bZIP transcription factor 60 [Fragaria vesca subsp. vesca]	PREDICTED: Fragaria vesca subsp. vesca bZIP transcription factor 60-like (LOC101310028), mRNA	--	--	--	-	-	-	--
	CL4455.Contig3	-	2.77081	PREDICTED: bZIP transcription factor 60 [Fragaria vesca subsp. vesca]	PREDICTED: Fragaria vesca subsp. vesca bZIP transcription factor 60-like (LOC101310028), mRNA	BZP60_ARATH bZIP transcription factor 60 OS=Arabidopsis thaliana GN=BZIP60 PE=1 SV=1	--	RNA-binding protein with serine-rich domain 1	-	-	-	ko03015//mRNA surveillance pathway;ko03013//RNA transport
	CL7443.Contig1	-	2.53857	PREDICTED: transcription factor TGA2 [Fragaria vesca subsp. vesca]	PREDICTED: Fragaria vesca subsp. vesca transcription factor HBP-1b(c1)-like (LOC101298745), mRNA	HBP1C_WHEAT Transcription factor HBP-1b(c1) (Fragment) OS=Triticum aestivum PE=1 SV=2	--	transcription factor TGA	GO:0045893//positive regulation of transcription, DNA-dependent;GO:0009627//systemic acquired resistance;GO:0009410//response to xenobiotic stimulus;GO:0009863//salicylic acid mediated signaling pathway;GO:0045892//negative regulation of transcription, DNA-dependent	GO:0042802//identical protein binding;GO:0043565//sequence-specific DNA binding;GO:0003700//sequence-specific DNA binding transcription factor activity	GO:0005737//cytoplasm	ko04075//Plant hormone signal transduction
	CL7443.Contig2	-	2.15323	PREDICTED: transcription factor TGA2 [Fragaria vesca subsp. vesca]	PREDICTED: Fragaria vesca subsp. vesca transcription factor HBP-1b(c1)-like (LOC101298745), mRNA	TGA2_ARATH Transcription factor TGA2 OS=Arabidopsis thaliana GN=TGA2 PE=1 SV=1	--	transcription factor TGA	GO:0045893//positive regulation of transcription, DNA-dependent;GO:0009627//systemic acquired resistance;GO:0009410//response to xenobiotic stimulus;GO:0009863//salicylic acid mediated signaling pathway;GO:0045892//negative regulation of transcription, DNA-dependent	GO:0042802//identical protein binding;GO:0043565//sequence-specific DNA binding;GO:0003700//sequence-specific DNA binding transcription factor activity	GO:0005737//cytoplasm	ko04075//Plant hormone signal transduction
	CL7443.Contig5	-	2.01052	PREDICTED: transcription factor TGA2 [Fragaria vesca subsp. vesca]	PREDICTED: Fragaria vesca subsp. vesca transcription factor HBP-1b(c1)-like (LOC101298745), mRNA	HBP1C_WHEAT Transcription factor HBP-1b(c1) (Fragment) OS=Triticum aestivum PE=1 SV=2	--	transcription factor TGA	GO:0045893//positive regulation of transcription, DNA-dependent;GO:0009627//systemic acquired resistance;GO:0009410//response to xenobiotic stimulus;GO:0009863//salicylic acid mediated signaling pathway;GO:0045892//negative regulation of transcription, DNA-dependent	GO:0042802//identical protein binding;GO:0043565//sequence-specific DNA binding;GO:0003700//sequence-specific DNA binding transcription factor activity	GO:0005737//cytoplasm	ko04075//Plant hormone signal transduction
	Unigene38323	3.02778	3.95873	PREDICTED: transcription factor HBP-1b(c38)-like [Fragaria vesca subsp. vesca]	PREDICTED: Fragaria vesca subsp. vesca transcription factor TGA4-like (LOC101311888), mRNA	TGA7_ARATH Transcription factor TGA7 OS=Arabidopsis thaliana GN=TGA7 PE=1 SV=1	Translation initiation factor 2 (IF-2; GTPase)	transcription factor TGA	GO:0006351//transcription, DNA-dependent	GO:0043565//sequence-specific DNA binding	-	ko04075//Plant hormone signal transduction
	Unigene31531	-	3.14988	PREDICTED: U-box domain-containing protein 14 [Fragaria vesca subsp. vesca]	PREDICTED: Fragaria vesca subsp. vesca U-box domain-containing protein 14-like (LOC101312865), mRNA	PUB14_ARATH U-box domain-containing protein 14 OS=Arabidopsis thaliana GN=PUB14 PE=1 SV=1	--	transcription factor TGA	GO:0016567//protein ubiquitination	GO:0004842//ubiquitin-protein ligase activity	GO:0000151//ubiquitin ligase complex	ko04075//Plant hormone signal transduction;ko04140//Regulation of autophagy
	Unigene39696	-	4.33351	PREDICTED: transcription factor HBP-1b(c38) [Fragaria vesca subsp. vesca]	PREDICTED: Fragaria vesca subsp. vesca transcription factor HBP-1b(c1)-like (LOC101297896), mRNA	HBP1C_WHEAT Transcription factor HBP-1b(c1) (Fragment) OS=Triticum aestivum PE=1 SV=2	Chromatin-associated proteins containing the HMG domain	transcription factor TGA	GO:0006355//regulation of transcription, DNA-dependent	GO:0003700//sequence-specific DNA binding transcription factor activity;GO:0043565//sequence-specific DNA binding	-	ko04075//Plant hormone signal transduction
Trihelix (4)	Unigene42580	-	1.14148	PREDICTED: trihelix transcription factor GT-2-like [Fragaria vesca subsp. vesca]	PREDICTED: Fragaria vesca subsp. vesca trihelix transcription factor GT-2-like (LOC101315082), mRNA	TGT2_ARATH Trihelix transcription factor GT-2 OS=Arabidopsis thaliana GN=GT-2 PE=2 SV=1	--	--	-	GO:0003677//DNA binding;GO:0003682//chromatin binding	-	--
	CL3964.Contig1	1.5397	5.12367	PREDICTED: trihelix transcription factor GT-3b [Fragaria vesca subsp. vesca] >gi|764600263|ref|XP_011466470.1| PREDICTED: trihelix transcription factor GT-3b [Fragaria vesca subsp. vesca]	PREDICTED: Fragaria vesca subsp. vesca trihelix transcription factor GT-3b-like (LOC101295636), mRNA	TGT3B_ARATH Trihelix transcription factor GT-3b OS=Arabidopsis thaliana GN=GT-3B PE=1 SV=1	--	translation initiation factor 5B	GO:0006351//transcription, DNA-dependent	-	-	ko03013//RNA transport
	CL3964.Contig2	2.26835	4.82015	PREDICTED: trihelix transcription factor GT-3b [Fragaria vesca subsp. vesca] >gi|764600263|ref|XP_011466470.1| PREDICTED: trihelix transcription factor GT-3b [Fragaria vesca subsp. vesca]	PREDICTED: Fragaria vesca subsp. vesca trihelix transcription factor GT-3b-like (LOC101295636), mRNA	TGT3B_ARATH Trihelix transcription factor GT-3b OS=Arabidopsis thaliana GN=GT-3B PE=1 SV=1	--	translation initiation factor 5B	GO:0006351//transcription, DNA-dependent	-	-	ko03013//RNA transport
	CL3964.Contig3	1.67992	4.29629	PREDICTED: trihelix transcription factor GT-3b [Fragaria vesca subsp. vesca] >gi|764600263|ref|XP_011466470.1| PREDICTED: trihelix transcription factor GT-3b [Fragaria vesca subsp. vesca]	PREDICTED: Fragaria vesca subsp. vesca trihelix transcription factor GT-3b-like (LOC101295636), mRNA	TGT3B_ARATH Trihelix transcription factor GT-3b OS=Arabidopsis thaliana GN=GT-3B PE=1 SV=1	--	translation initiation factor 5B	GO:0006355//regulation of transcription, DNA-dependent	GO:0003700//sequence-specific DNA binding transcription factor activity;GO:0003682//chromatin binding	GO:0005634//nucleus	ko03013//RNA transport
WRKY (37)	CL1037.Contig2	-	2.76267	hypothetical protein CISIN_1g007099mg [Citrus sinensis]	PREDICTED: Fragaria vesca subsp. vesca WRKY transcription factor 6-like (LOC101300421), mRNA	WRK42_ARATH WRKY transcription factor 42 OS=Arabidopsis thaliana GN=WRKY42 PE=2 SV=1	--	WRKY transcription factor 25	GO:0006355//regulation of transcription, DNA-dependent	-	-	ko04626//Plant-pathogen interaction
	CL13011.Contig1	-	2.18819	PREDICTED: probable WRKY transcription factor 11 [Fragaria vesca subsp. vesca]	PREDICTED: Fragaria vesca subsp. vesca probable WRKY transcription factor 11-like (LOC101291727), mRNA	WRK11_ARATH Probable WRKY transcription factor 11 OS=Arabidopsis thaliana GN=WRKY11 PE=2 SV=2	Serine/threonine protein kinase	WRKY transcription factor 22	GO:0006355//regulation of transcription, DNA-dependent	GO:0003700//sequence-specific DNA binding transcription factor activity;GO:0043565//sequence-specific DNA binding	-	ko04626//Plant-pathogen interaction
	CL13011.Contig3	-	2.63495	PREDICTED: probable WRKY transcription factor 11 [Fragaria vesca subsp. vesca]	PREDICTED: Fragaria vesca subsp. vesca probable WRKY transcription factor 11-like (LOC101291727), mRNA	WRK11_ARATH Probable WRKY transcription factor 11 OS=Arabidopsis thaliana GN=WRKY11 PE=2 SV=2	--	--	GO:0035556//intracellular signal transduction;GO:0042742//defense response to bacterium;GO:0002679//respiratory burst involved in defense response;GO:0006355//regulation of transcription, DNA-dependent;GO:0010200//response to chitin	GO:0005516//calmodulin binding;GO:0043565//sequence-specific DNA binding;GO:0003700//sequence-specific DNA binding transcription factor activity	GO:0005634//nucleus	--
	CL14020.Contig23	-	1.76178	PREDICTED: probable WRKY transcription factor 19 [Fragaria vesca subsp. vesca] >gi|764570338|ref|XP_011462540.1| PREDICTED: probable WRKY transcription factor 19 [Fragaria vesca subsp. vesca]	PREDICTED: Fragaria vesca subsp. vesca protein SUPPRESSOR OF npr1-1, CONSTITUTIVE 1-like (LOC101298414), mRNA	TAO1_ARATH Disease resistance protein TAO1 OS=Arabidopsis thaliana GN=TAO1 PE=3 SV=1	Leucine-rich repeat (LRR) protein	maintenance of ploidy protein MOB1 (MPS1 binder 1)	-	-	-	--
	CL274.Contig7	-	2.24329	PREDICTED: TMV resistance protein N-like [Fragaria vesca subsp. vesca] >gi|764586370|ref|XP_011464641.1| PREDICTED: TMV resistance protein N-like [Fragaria vesca subsp. vesca]	PREDICTED: Fragaria vesca subsp. vesca probable WRKY transcription factor 19-like (LOC101291314), mRNA	TAO1_ARATH Disease resistance protein TAO1 OS=Arabidopsis thaliana GN=TAO1 PE=3 SV=1	Leucine-rich repeat (LRR) protein	maintenance of ploidy protein MOB1 (MPS1 binder 1)	-	-	-	--
	CL2863.Contig1	-	5.94695	PREDICTED: probable WRKY transcription factor 40 isoform X1 [Glycine max] >gi|947055897|gb|KRH05350.1| hypothetical protein GLYMA_17G222300 [Glycine max]	PREDICTED: Fragaria vesca subsp. vesca probable WRKY transcription factor 40-like (LOC101301598), mRNA	WRK40_ARATH Probable WRKY transcription factor 40 OS=Arabidopsis thaliana GN=WRKY40 PE=1 SV=1	--	--	-	-	-	--
	CL3607.Contig1	-	2.32314	hypothetical protein CICLE_v10021038mg [Citrus clementina] >gi|557541636|gb|ESR52614.1| hypothetical protein CICLE_v10021038mg [Citrus clementina]	PREDICTED: Fragaria vesca subsp. vesca probable WRKY transcription factor 53-like (LOC101310412), mRNA	WRK41_ARATH Probable WRKY transcription factor 41 OS=Arabidopsis thaliana GN=WRKY41 PE=2 SV=2	--	--	-	-	-	--
	CL3607.Contig2	1.84952	1.94033	PREDICTED: probable WRKY transcription factor 53 [Prunus mume]	PREDICTED: Fragaria vesca subsp. vesca probable WRKY transcription factor 53-like (LOC101310412), mRNA	WRK53_ARATH Probable WRKY transcription factor 53 OS=Arabidopsis thaliana GN=WRKY53 PE=1 SV=1	--	WRKY transcription factor 29	GO:0006355//regulation of transcription, DNA-dependent	GO:0003700//sequence-specific DNA binding transcription factor activity;GO:0043565//sequence-specific DNA binding	-	ko04626//Plant-pathogen interaction
	CL3999.Contig1	1.09174	2.1661	PREDICTED: probable WRKY transcription factor 40 isoform X2 [Fragaria vesca subsp. vesca]	PREDICTED: Fragaria vesca subsp. vesca probable WRKY transcription factor 40-like (LOC101297319), mRNA	WRK40_ARATH Probable WRKY transcription factor 40 OS=Arabidopsis thaliana GN=WRKY40 PE=1 SV=1	--	WRKY transcription factor 33	GO:0006952//defense response;GO:0051707//response to other organism	-	-	ko04626//Plant-pathogen interaction
	CL3999.Contig2	-	2.38402	PREDICTED: probable WRKY transcription factor 40 isoform X1 [Fragaria vesca subsp. vesca]	PREDICTED: Fragaria vesca subsp. vesca probable WRKY transcription factor 40-like (LOC101297319), mRNA	WRK40_ARATH Probable WRKY transcription factor 40 OS=Arabidopsis thaliana GN=WRKY40 PE=1 SV=1	--	WRKY transcription factor 33	-	-	-	ko04626//Plant-pathogen interaction
	CL4529.Contig3	-	2.90807	PREDICTED: WRKY transcription factor 22 [Fragaria vesca subsp. vesca]	PREDICTED: Fragaria vesca subsp. vesca WRKY transcription factor 22-like (LOC101304921), mRNA	WRK22_ARATH WRKY transcription factor 22 OS=Arabidopsis thaliana GN=WRKY22 PE=2 SV=1	--	WRKY transcription factor 22	-	-	-	ko04626//Plant-pathogen interaction
	CL5861.Contig4	4.87154	-	PREDICTED: probable WRKY transcription factor 75 isoform X1 [Elaeis guineensis]	Fragaria x ananassa cultivar Chandler WRKY DNA binding protein gene, complete cds	WRK75_ARATH Probable WRKY transcription factor 75 OS=Arabidopsis thaliana GN=WRKY75 PE=2 SV=1	--	--	-	-	-	--
	CL5931.Contig1	2.84777	3.64321	PREDICTED: probable WRKY transcription factor 41 [Fragaria vesca subsp. vesca]	PREDICTED: Fragaria vesca subsp. vesca probable WRKY transcription factor 41-like (LOC101295568), mRNA	WRK53_ARATH Probable WRKY transcription factor 53 OS=Arabidopsis thaliana GN=WRKY53 PE=1 SV=1	--	WRKY transcription factor 22	-	-	-	ko04626//Plant-pathogen interaction
	CL5931.Contig2	2.86441	3.91975	PREDICTED: probable WRKY transcription factor 41 [Fragaria vesca subsp. vesca]	PREDICTED: Fragaria vesca subsp. vesca probable WRKY transcription factor 41-like (LOC101295568), mRNA	WRK53_ARATH Probable WRKY transcription factor 53 OS=Arabidopsis thaliana GN=WRKY53 PE=1 SV=1	--	WRKY transcription factor 22	-	-	-	ko04626//Plant-pathogen interaction
	CL5931.Contig3	-	3.86023	PREDICTED: probable WRKY transcription factor 41 [Fragaria vesca subsp. vesca]	PREDICTED: Fragaria vesca subsp. vesca probable WRKY transcription factor 41-like (LOC101295568), mRNA	WRK53_ARATH Probable WRKY transcription factor 53 OS=Arabidopsis thaliana GN=WRKY53 PE=1 SV=1	--	WRKY transcription factor 22	-	-	-	ko04626//Plant-pathogen interaction
	CL6251.Contig1	1.22004	3.59836	PREDICTED: probable WRKY transcription factor 33 [Fragaria vesca subsp. vesca]	PREDICTED: Fragaria vesca subsp. vesca probable WRKY transcription factor 33-like (LOC101311683), mRNA	WRK33_ARATH Probable WRKY transcription factor 33 OS=Arabidopsis thaliana GN=WRKY33 PE=1 SV=2	--	WRKY transcription factor 33	GO:0006355//regulation of transcription, DNA-dependent	GO:0003700//sequence-specific DNA binding transcription factor activity;GO:0043565//sequence-specific DNA binding	-	ko04626//Plant-pathogen interaction
	CL6251.Contig2	1.4447	3.67365	PREDICTED: probable WRKY transcription factor 33 [Fragaria vesca subsp. vesca]	PREDICTED: Fragaria vesca subsp. vesca probable WRKY transcription factor 33-like (LOC101311683), mRNA	WRK33_ARATH Probable WRKY transcription factor 33 OS=Arabidopsis thaliana GN=WRKY33 PE=1 SV=2	--	WRKY transcription factor 33	GO:0006355//regulation of transcription, DNA-dependent	GO:0003700//sequence-specific DNA binding transcription factor activity;GO:0043565//sequence-specific DNA binding	-	ko04626//Plant-pathogen interaction
	CL6251.Contig3	1.67306	3.78954	PREDICTED: probable WRKY transcription factor 25 [Fragaria vesca subsp. vesca]	PREDICTED: Fragaria vesca subsp. vesca probable WRKY transcription factor 33-like (LOC101305151), mRNA	WRK33_ARATH Probable WRKY transcription factor 33 OS=Arabidopsis thaliana GN=WRKY33 PE=1 SV=2	--	WRKY transcription factor 33	GO:0006355//regulation of transcription, DNA-dependent	GO:0003700//sequence-specific DNA binding transcription factor activity;GO:0043565//sequence-specific DNA binding	-	ko04626//Plant-pathogen interaction
	CL6251.Contig6	-	3.48318	PREDICTED: probable WRKY transcription factor 33 [Prunus mume]	PREDICTED: Fragaria vesca subsp. vesca probable WRKY transcription factor 33-like (LOC101311683), mRNA	WRK46_HORVU WRKY transcription factor SUSIBA2 OS=Hordeum vulgare GN=WRKY46 PE=1 SV=1	--	WRKY transcription factor 33	-	-	-	ko04626//Plant-pathogen interaction
	CL6763.Contig1	3.16222	5.88305	PREDICTED: probable WRKY transcription factor 75 [Fragaria vesca subsp. vesca]	PREDICTED: Fragaria vesca subsp. vesca probable WRKY transcription factor 12-like (LOC101293115), mRNA	WRK75_ARATH Probable WRKY transcription factor 75 OS=Arabidopsis thaliana GN=WRKY75 PE=2 SV=1	--	WRKY transcription factor 33	-	-	-	ko04626//Plant-pathogen interaction
	CL6763.Contig2	-	5.82991	PREDICTED: probable WRKY transcription factor 75 [Fragaria vesca subsp. vesca]	PREDICTED: Fragaria vesca subsp. vesca probable WRKY transcription factor 12-like (LOC101293115), mRNA	WRK75_ARATH Probable WRKY transcription factor 75 OS=Arabidopsis thaliana GN=WRKY75 PE=2 SV=1	--	WRKY transcription factor 25	GO:0006355//regulation of transcription, DNA-dependent	GO:0003700//sequence-specific DNA binding transcription factor activity;GO:0043565//sequence-specific DNA binding	-	ko04626//Plant-pathogen interaction
	CL7182.Contig2	-	2.26867	PREDICTED: probable WRKY transcription factor 27 [Fragaria vesca subsp. vesca]	PREDICTED: Fragaria vesca subsp. vesca uncharacterized LOC101304426 (LOC101304426), mRNA	WRK27_ARATH Probable WRKY transcription factor 27 OS=Arabidopsis thaliana GN=WRKY27 PE=2 SV=1	--	WRKY transcription factor 22	-	-	-	ko04626//Plant-pathogen interaction
	CL8699.Contig2	1.44647	3.70906	PREDICTED: probable WRKY transcription factor 61 [Fragaria vesca subsp. vesca]	PREDICTED: Fragaria vesca subsp. vesca probable WRKY transcription factor 72-like (LOC101314661), mRNA	WRK61_ARATH Probable WRKY transcription factor 61 OS=Arabidopsis thaliana GN=WRKY61 PE=2 SV=1	--	WRKY transcription factor 33	-	-	-	ko04626//Plant-pathogen interaction
	CL9776.Contig2	-	4.91883	PREDICTED: probable WRKY transcription factor 31 [Fragaria vesca subsp. vesca]	PREDICTED: Fragaria vesca subsp. vesca WRKY transcription factor 6-like (LOC101291609), mRNA	WRK31_ARATH Probable WRKY transcription factor 31 OS=Arabidopsis thaliana GN=WRKY31 PE=2 SV=1	--	WRKY transcription factor 33	-	-	-	ko04626//Plant-pathogen interaction
	CL9953.Contig1	-	1.38561	PREDICTED: probable WRKY transcription factor 48 [Fragaria vesca subsp. vesca]	PREDICTED: Fragaria vesca subsp. vesca probable WRKY transcription factor 48-like (LOC101301660), mRNA	WRK48_ARATH Probable WRKY transcription factor 48 OS=Arabidopsis thaliana GN=WRKY48 PE=2 SV=1	--	WRKY transcription factor 33	-	-	-	ko04626//Plant-pathogen interaction
	CL9953.Contig2	-	1.62381	PREDICTED: probable WRKY transcription factor 48 [Fragaria vesca subsp. vesca]	PREDICTED: Fragaria vesca subsp. vesca probable WRKY transcription factor 48-like (LOC101301660), mRNA	WRK48_ARATH Probable WRKY transcription factor 48 OS=Arabidopsis thaliana GN=WRKY48 PE=2 SV=1	--	WRKY transcription factor 33	-	-	-	ko04626//Plant-pathogen interaction
	CL9953.Contig3	-	1.40054	PREDICTED: probable WRKY transcription factor 48 [Fragaria vesca subsp. vesca]	PREDICTED: Fragaria vesca subsp. vesca probable WRKY transcription factor 48-like (LOC101301660), mRNA	WRK48_ARATH Probable WRKY transcription factor 48 OS=Arabidopsis thaliana GN=WRKY48 PE=2 SV=1	--	WRKY transcription factor 33	-	-	-	ko04626//Plant-pathogen interaction
	Unigene1162	-	1.96182	PREDICTED: probable WRKY transcription factor 9 isoform X1 [Fragaria vesca subsp. vesca]	PREDICTED: Fragaria vesca subsp. vesca probable WRKY transcription factor 9-like (LOC101294370), mRNA	WRKY9_ARATH Probable WRKY transcription factor 9 OS=Arabidopsis thaliana GN=WRKY9 PE=2 SV=1	--	WRKY transcription factor 33	-	-	-	ko04626//Plant-pathogen interaction
	Unigene15926	-	3.52398	PREDICTED: TMV resistance protein N-like [Fragaria vesca subsp. vesca]	PREDICTED: Fragaria vesca subsp. vesca probable WRKY transcription factor 19-like (LOC101291314), mRNA	TMVRN_NICGU TMV resistance protein N OS=Nicotiana glutinosa GN=N PE=1 SV=1	--	disease resistance protein RPM1	GO:0050896//response to stimulus	-	-	ko04626//Plant-pathogen interaction
	Unigene15937	-	2.1451	PREDICTED: TMV resistance protein N-like [Fragaria vesca subsp. vesca]	PREDICTED: Fragaria vesca subsp. vesca probable WRKY transcription factor 19-like (LOC101291314), mRNA	TAO1_ARATH Disease resistance protein TAO1 OS=Arabidopsis thaliana GN=TAO1 PE=3 SV=1	Leucine-rich repeat (LRR) protein	maintenance of ploidy protein MOB1 (MPS1 binder 1)	-	-	-	--
	Unigene16463	2.31871	4.44798	PREDICTED: probable WRKY transcription factor 75 [Fragaria vesca subsp. vesca]	PREDICTED: Fragaria vesca subsp. vesca probable WRKY transcription factor 12-like (LOC101290922), mRNA	WRK75_ARATH Probable WRKY transcription factor 75 OS=Arabidopsis thaliana GN=WRKY75 PE=2 SV=1	--	SAUR family protein	GO:0006355//regulation of transcription, DNA-dependent	GO:0003700//sequence-specific DNA binding transcription factor activity;GO:0043565//sequence-specific DNA binding	-	ko04075//Plant hormone signal transduction
	Unigene17529	-	5.65369	PREDICTED: probable WRKY transcription factor 72 [Fragaria vesca subsp. vesca]	PREDICTED: Fragaria vesca subsp. vesca probable WRKY transcription factor 72-like (LOC101309152), mRNA	WRK72_ARATH Probable WRKY transcription factor 72 OS=Arabidopsis thaliana GN=WRKY72 PE=2 SV=1	--	WRKY transcription factor 33	-	-	-	ko04626//Plant-pathogen interaction
	Unigene20367	1.10688	2.22859	PREDICTED: probable WRKY transcription factor 65 isoform X2 [Fragaria vesca subsp. vesca]	PREDICTED: Fragaria vesca subsp. vesca probable WRKY transcription factor 65-like (LOC101314070), mRNA	WRK65_ARATH Probable WRKY transcription factor 65 OS=Arabidopsis thaliana GN=WRKY65 PE=2 SV=1	--	--	GO:0006355//regulation of transcription, DNA-dependent	GO:0003700//sequence-specific DNA binding transcription factor activity;GO:0043565//sequence-specific DNA binding	-	--
	Unigene31854	2.10385	1.96608	PREDICTED: probable WRKY transcription factor 46 [Fragaria vesca subsp. vesca]	PREDICTED: Fragaria vesca subsp. vesca probable WRKY transcription factor 46-like (LOC101295163), mRNA	WRK46_ARATH Probable WRKY transcription factor 46 OS=Arabidopsis thaliana GN=WRKY46 PE=2 SV=1	--	WRKY transcription factor 22	-	-	-	ko04626//Plant-pathogen interaction
	Unigene35122	-	2.24777	PREDICTED: probable WRKY transcription factor 65 isoform X1 [Fragaria vesca subsp. vesca]	PREDICTED: Fragaria vesca subsp. vesca probable WRKY transcription factor 65-like (LOC101314070), mRNA	WRK65_ARATH Probable WRKY transcription factor 65 OS=Arabidopsis thaliana GN=WRKY65 PE=2 SV=1	--	WRKY transcription factor 22	-	-	-	ko04626//Plant-pathogen interaction
	Unigene38734	-	3.6176	PREDICTED: probable WRKY transcription factor 31 [Fragaria vesca subsp. vesca]	PREDICTED: Fragaria vesca subsp. vesca WRKY transcription factor 6-like (LOC101300421), mRNA	WRK31_ARATH Probable WRKY transcription factor 31 OS=Arabidopsis thaliana GN=WRKY31 PE=2 SV=1	--	--	-	-	-	--
	Unigene65096	-	6.32306	PREDICTED: probable WRKY transcription factor 70 [Fragaria vesca subsp. vesca]	PREDICTED: Fragaria vesca subsp. vesca probable WRKY transcription factor 70-like (LOC101296502), mRNA	WRK70_ARATH Probable WRKY transcription factor 70 OS=Arabidopsis thaliana GN=WRKY70 PE=2 SV=1	--	WRKY transcription factor 29	-	-	-	ko04626//Plant-pathogen interaction
zinc-finger (3)	CL3175.Contig2	1.00775	-	PREDICTED: GATA transcription factor 24-like isoform X2 [Fragaria vesca subsp. vesca]	PREDICTED: Fragaria vesca subsp. vesca GATA transcription factor 24-like, transcript variant 1 (LOC101307070), mRNA	GAT24_ARATH GATA transcription factor 24 OS=Arabidopsis thaliana GN=GATA24 PE=2 SV=2	--	pseudo-response regulator 7	-	GO:0005488//binding	-	ko04712//Circadian rhythm - plant
	CL3343.Contig4	-	1.54385	PREDICTED: GATA transcription factor 8 [Fragaria vesca subsp. vesca]	PREDICTED: Fragaria vesca subsp. vesca GATA transcription factor 9-like (LOC101295459), mRNA	GATA8_ARATH GATA transcription factor 8 OS=Arabidopsis thaliana GN=GATA8 PE=2 SV=1	GATA Zn-finger-containing transcription factor	phospholipase D [EC:3.1.4.4]	GO:0045893//positive regulation of transcription, DNA-dependent	GO:0008270//zinc ion binding;GO:0043565//sequence-specific DNA binding;GO:0003700//sequence-specific DNA binding transcription factor activity	GO:0005634//nucleus	ko01110//Biosynthesis of secondary metabolites;ko01100//Metabolic pathways;ko00565//Ether lipid metabolism;ko00564//Glycerophospholipid metabolism;ko04144//Endocytosis;ko00020//Citrate cycle (TCA cycle);ko00310//Lysine degradation
	CL10598.Contig2	-	1.13436	PREDICTED: transcription factor VOZ1 [Fragaria vesca subsp. vesca]	PREDICTED: Fragaria vesca subsp. vesca transcription factor VOZ1-like (LOC101311776), mRNA	VOZ1_ARATH Transcription factor VOZ1 OS=Arabidopsis thaliana GN=VOZ1 PE=1 SV=1	--	--	-	-	-	--
